# Supplementary material for: Evolutionary diversification of the canonical Wnt signaling effector TCF/LEF in chordates
Source: Dev Growth Differ. 2022 Feb 3;64(3):120–37. doi: 10.1111/dgd.12771 (PMC9303524; doi:10.1111/dgd.12771)
Supplement: Supplementary file 2 — Appendix S1 [file DGD-64-120-s001.xls]

## Sheet: LEF1
Specie	Source	Assembly	Gene	Genomic region	Strand	Accesion number	Protein Sequence	Gene model modifications
Homo sapiens	Ensembl	GCA_000001405.28	LEF1	Chr4: 108047545-108168956	Reverse	ENSG00000138795	MPQLSGGGGGGGGDPELCATDEMIPFKDEGDPQKEKIFAEISHPEEEGDLADIKSSLVNESEIIPASNGHEVARQAQTSQEPYHDKAREHPDDGKHPDGGLYNKGPSYSSYSGYIMMPNMNNDPYMSNGSLSPPIPRTSNKVPVVQPSHAVHPLTPLITYSDEHFSPGSHPSHIPSDVNSKQGMSRHPPAPDIPTFYPLSPGGVGQITPPLGWFSHHMIPGPPGPHTTGIPHPAIVTPQVKQEHPHTDSDLMHVKPQHEQRKEQEPKRPHIKKPLNAFMLYMKEMRANVVAECTLKESAAINQILGRRWHALSREEQAKYYELARKERQLHMQLYPGWSARDNYGKKKKRKREKLQESASGGKRSSFPTCKAKAATPGPLLEMEAC	none
Mus musculus	Ensembl	GCA_000001635.8	LEF1	Chr3: 131111472-131223152	Forward	ENSMUSG00000027985	MPQLSGGGGGGDPELCATDEMIPFKDEGDPQKEKIFAEISHPEEEGDLADIKSSLVNESEIIPASNGHEVVRQAPSSQEPYHDKAREHPDEGKHPDGGLYNKGPSYSSYSGYIMMPNMNSDPYMSNGSLSPPIPRTSNKVPVVQPSHAVHPLTPLITYSDEHFSPGSHPSHIPSDVNSKQGMSRHPPAPEIPTFYPLSPGGVGQITPPIGWFSHHMIPGPPGPHTTGIPHPAIVTPQVKQEHPHTDSDLMHVKPQHEQRKEQEPKRPHIKKPLNAFMLYMKEMRANVVAECTLKESAAINQILGRRWHALSREEQAKYYELARKERQLHMQLYPGWSARDNYGKKKKRKREKLQESTSGGKRSSFPTCKAKAATPGPLLEMEAC	none
Gallus gallus	Ensembl	GCA_000002315.5	LEF1	Chr4: 37872687-37925927	Forward	ENSGALG00000031960	MPQLPGAGGGGGDPELCATDEMIPFKDEGDPQKEKIFAEISHPEEEGDLADIKSSLVNESEIAPGSGGHEVSRQTPAQDSYHDKGREHPEEGKHPDGGLYSKGPSYSGYSGYIMMPNMNNDPYMPNGSLSPPIPRTSNKVPVVQPSHAVHPLTPLITYSDEHFSPGSHPSHIPSDVSSKQGMSRHPPAPDIPTFYPLSPGGVGQITPPLGWFSHHMIPGPPGPHTTGIPHPAIVTPQVKQEHPHNDSELMHVKPQHEQRKEQEPKRPHIKKPLNAFMLYMKEMRANVVAECTLKESAAINQILGRRWHALSREEQAKYYELARKERQLHMQLYPGWSARDNYGKKKKRKREKLQESASGGKRNAFSTCKAKAATPGPLLEMEAC	none
Taeniopygia guttata (Zebra finch)	Ensembl	GCA_003957565.2	LEF1	Chr4: 47091672-47160967	Forward	ENSTGUG00000004013	MPQLPGAGGGGGDPELCATDEMIPFKDEGDPQKEKIFAEISHPEEEGDLADIKSSLVNESEIAPGANGHEVSRQTQAQDSYHDKGREHPEEGKHPDNGLYSKGPSYSGYSGYIMMPNMNNDPYMPNGSLSPPIPRTSNKVPVVQPSHAVHPLTPLITYSDEHFSPGSHPSHVPSDVSSKQGMSRHPPAPDLPTFYPLSPGGVGQITPPLGWFSHHMIPGPPGPHTTGIPHPAIVTPQVKQEHLHNDSELMHVKPQHEQRKEQEPKRPHIKKPLNAFMLYMKEMRANVVAECTLKESAAINQILGRRWHALSREEQAKYYELARKERQLHMQLYPGWSARDNYGKKKKRKREKLQESASGGKRNAFSTCKAKAATPGPLLEMEAC	none
Anolis carolinensis (Anole lizard)	Ensembl	GCA_000090745.1	LEF1	GL343384: 161450-292473	Forward	ENSACAG00000008050	MPQLSGGGGGGGGGGGGGDPELCATDEMIPFKDEGDPQKEKIFAEISHPEEEGDLADIKSSLVNESETISSSNGHEVSRQGQPQEIYHDKGREHPEEGKHTDGGLYGKGPSYSGYSGYIMMPNMNNDPYMSNGSLSPPIPRTSNKVPVVQPSHAVHPLTPLITYSDEHFSPGTHPSHLPSDVNSKQGMSRHPPGPDMPTFYPLSPGSVGQITPPLGWFSHHMIPGPPGPHTTGIPHPAIVTPQVKQEHPHTDSDLMHVKPQHEQRKEQEPKRPHIKKPLNAFMLYMKEMRANVVAECTLKESAAINQILGRRWHALSREEQAKYYELARKERQLHMQLYPGWSARDNYGKKKKRKREKLQESTSGGKRNAFSTCKGKAATSGPLLEMEAC	none
Chrysemys picta bellii (Painted turtle)	Ensembl	GCA_000241765.2	LEF1	KK082956: 2909768-3011344	Reverse	ENSCPBG00000004144	MPQLPGAGGGGGGDPELCATDEMIPFKDEGDPQKEKIFAEISHPEEEGDLADIKSSLVNESEITPNSNGHEVSRQAQAQESYHDKGREHSEEGKHPDGGLYSKGPSYSGYSGYIMMPNMNNDPYMSNGSLSPPIPRTSNKVPVVQPSHAVHPLTPLITYSDEHFSPGSHPSHIPSDVNSKQGMSRHPPAPDIPTFYPLSPGGVGQITPPLGWFSHHMIPGPPGPHATGIPHPAIVTPQVKQEHPHTDSDLMHVKPQHEQRKEQEPKRPHIKKPLNAFMLYMKEMRANVVAECTLKESAAINQILGRRWHALSREEQAKYYELARKERQLHMQLYPGWSARDNYGKKKKRKREKLQESTAGGKRNAFSTCKAKAAAPGPLLEMEAC	none
Xenopus tropicalis	NCBI	GCA_000004195.4	LEF1	Chr1: 66958001-67040972	Reverse	100493178	MPQLSGAGGGNGGGGDPELCATDEMIPFKDEGDPQKEKIYAEISNPEEEGDLADIKSSLVNETEIIPSSNSHEISRRRQDSYHEKSREHPEDGKHPDGGLYSKGPSYTGYPSYIMMPNMNNEPYMSNGSLSPPIPRTSNKVPVVQPSHAIHPLTPLITYSDEHFAPGAHPSHIPSDVNSKQGMHRHPQAPDLPTFYPLSPGSVGQMTPPLGWYPHHMVSGPPGPHATGIPHPAIVNPQVKQEHPHNDNDLMHMKPHHEQRKEQEPKRPHIKKPLNAFMLYMKEMRANVVAECTLKESAAINQILGRRWHALSREEQAKYYELARKERQLHMQLYPGWSARDNYGKKKKRKREKLQESTSGGKKNALSTCKTKAASTGGLLEMGAC	none
Xenopus laevis	NCBI	GCA_001663975.1	LEF1_L	Chr1L: 59895583-59982109	Reverse	398238	MPQLSGAGGGNGGGGDPELCATDEMIPFKDEGDPQKEKIYAEISNPEEEGDLADIKSSLVNETEIIPSSNSHEISRRRLDSYHEKSREHPEDGKHPDGGLYSKGPSYTGYPSYIMMPNMNNEPYMSNGSLSPPIPRTSNKVPVVQPSHAVHPLTPLITYSDEHFAPGVHPSHIPSDINTKQGMHRHPQAPDLPTFYPMSPGSVGQMTPPLGWYPHHMVSGPPGPHATGIPHPAIVNPQVKQEHSHNDHDLMHMKPHHEQRKEQEPKRPHIKKPLNAFMLYMKEMRANVVAECTLKESAAINQILGRRWHALSREDQAKYYELARKERQLHMQLYPGWSARDNYGKKKKRKREKLQESTSGGKKNTFSTCKTKAASAGGLLEMGAC	none
Xenopus laevis	NCBI	GCA_001663975.1	LEF1_S	Chr1S: 54882473-54966852	Reverse	779101	MPQLSGAGGGNGVGGDPELCATDEMIPFKDEGDPQKEKIYAEISNPEEEGDLADIKSSLVNETEIIPSSNNHEISRRRQDSYHENPREHPEDGKHPDGSLYSKCPSYTGYPSYIMMPNMNNEPYMSNGSLSPPIPRTSNKVPVVQPSHAVHPLTPLITYSDEHFAPGAHPSHLPSDVNTKQGMHRHHQVPDLPTFYPLSPGSVGQMTPPLGWYPHHMVSGPPGHHATGIPHPAIVNPQVKQEHPHNDNDLMHMKPHHEQRKEQEPKRPHIKKPLNAFMLYMKEMRANVVAECTLKESAAINQILGRRWHALSREEQSKYYELARKERQLHMQLYPGWSARDNYGKKKKRKREKLQESTSGGKKNTFSSCKTKAASAGGLLEMALN	Exon11(54883610..54883689; new annotation)
Latimeria chalumnae (Coelacanth)	Ensembl	GCA_000225785.1	LEF1	JH128995.1: 121967-251309	Reverse	ENSLACG00000004977	MPQLSGGGGGGGDPELCANDEMIPFKDEGDPQKEKIFAEISHPEEEGDLADIKSSLVNESEINPSTISHEAARRSQVPQDSYDKAREHPDEGKHPDGVLYNKGPYQGYPGYIMMPNMNDPYMSNGSLSPPIARTSYPSIHPSIQKLPNVRQGMPRHPPGPDIPTFYPLSPGGVGQITPPLGWFSHHMVPGPPGPHATGIPHPAIVNPQIKQEPQHNESDLVHMKPQHEQRKEQEPKRPHIKKPLNAFMLYMKEMRANVVAECTLKESAAINQILGRRWHALSREEQAKYYELARKERQLHMQLYPGWSARDNYGKKKKRKREKLQESTSGGKRNAFSACKAKAATPGPLLEMEAC	none
Lepisosteus oculatus (Spotted gar)	Ensembl	GCA_000242695.1	LEF1	LG4: 53469153-53527322	Forward	ENSLOCG00000012276	MPQLAGGGGGGGDPELCANDEMIPFKDEGDPQKEKIFAEISHPEEEGDLADIKSSLVNETEINPNSNSHEAARQSQVPQDSYHEKHREHSDDGKQDGSLYNKGHPYQGYPGYIMMSNMNNDSYLSNGSLSPPMPRTSNKVPVVQPSHAVHPLTPLITYSDEHFAPGPHSGHHPQDVNSKQGMPRHHPGPDIANFYPLSPGGVGQITPPLGWFSHHMVPGPPGPHTTGIPHPAIVNPQVKHEHPHDSDLMHMKPQHEQRKEQEPKRPHIKKPLNAFMLYMKEMRANVVAECTLKESAAINQILGRRWHALSREEQAKYYELARKERQLHMQLYPGWSARDNYGKKKKRKREKLQEPASGGKRNTFSTCKAKAAASGPLLEMEAC	Exon2(53472133..53472199), Exon3(53474244..53474374)
Acipenser ruthenus (Sterlet)	NCBI	GCA_010645085.1	LEF1	Chr1: 48650512-48732681	Reverse	117420543	MPQLAGGGGGGGDPELCANDEMIPFKDEGDPQKEKIFAEISHSEEEGDLADIKSSLVNESEINPNSNNHEAARQVLQDSYHEKHREHCDDGKHQDSLYNKGHPYPGYPGYIMMSNMNNDSYMPNGALSPSMVRTSNKVPVVQPSHAVHPLTPLITYSDEHFAPGPHSGHHPQEVNSKQGIHRHHPGPDMANFYSLSPGGVGQITPPLGWFSHHMVPGPPGPHATGIPHPAIVNPQVKHEHPHDNELMHMKPQHEQRKEQEPKRPHIKKPLNAFMLYMKEMRANVVAECTLKESAAINQILGRRWHALSREEQAKYYELARKERQLHMQLYPGWSARDNYGKKKKRKREKIQETTSGGKRNAFSMCKSKTAALAPLFRDGSLFDSTAQSPPKEIHA	Exon12(48650513..48650634; new annotation)
Acipenser ruthenus (Sterlet)	NCBI	GCA_010645085.1	LEF1	Chr2: 64801633-64859584	Reverse	117408361	MPQLAGGGGGGGDPELCANDEMIPFKDEGDPQKEKIFAEISHSEEEGDLADIKSSLVNESEINPNNNHEAARRVLQDSYHEKHREHCDDGKHHDSLYNKGHSYPGYPGYIMMSNMNNDSYMPNDSLSPPMARTSNKVPVVQPSHAVHPLTPLITYSDEHFAPGPHSGHHPQEVDSKQGIHRHHHPGPDMANFYPLSPGGVGQITPPLGWFSHHMVPGPPGPHATGIPHPAIVNPQVKHEHPHDTDLMHMKPQHEQRKEQEPKRPHIKKPLNAFMLYMKEMRANVVAECTLKESAAINQILGRRWHALSREEQAKYYELARKERQLHMQLYPGWSARDNYGKKKKRKREKIQETTSGGKYAFSTC	Exon12(64859137..64859213; new annotation)
Danio rerio (Zebrafish)	Ensembl	GCA_000002035.4	LEF1	Chr1: 49814461-49905357	Forward	ENSDARG00000031894	MPQLSGGGGGGDPELCATDEMIPFKDEGDPHKEQIFAEISHSEEEGDLAEIKSSLVNETEISPNSNSHDAARQSQITPDSYHEKHRDHPDDGKLQDLYSKGHPYPSYPGYIMMTNMNNEPYMNNGSLSPPIPRTSNKVPVVQPSHAVHPLTPLITYSDEHFAPGPHSGHHPQDVNPKQGMPRHHPGPDIPNFYPLSPGGVGQMTPPLGWFSHHMVPGPPGPHATGIPHPAIVNPQVKQEHDTDLMHMKPQHEQRKEQEPKRPHIKKPLNAFMLYMKEMRANVVAECTLKESAAINQILGRRWHALSREEQAKYYELARKERQLHMQLYPGWSARDNYGKKKKRKREKIQEPASGGKRTSFSSCKAKTAATGPLLEMEAC	Exon11(49902208..49902287; new annotation)
Oryzias latipes (Medaka HdrR)	Ensembl	GCA_002234675.1	LEF1	Chr1: 16120997-16158736	Reverse	ENSORLG00000006924	MPQLSGGGGGDPELCATDEMIPFKDEGDPHKEQIFAELSHSEEEGDLADIKSSLVNESESSPNSNNHDAARQSQIPPDSYHEKHRDLIEDGKHADMYGKGHVYPSYPGYIMMNMNSDSYMNNGSLSPPMPRTSNKVPVVQPSHAVHPLTPLITYSDEHFAPGSHSGLHPQDANNKQGMPRHHPGPDMPNFYSLSPGGVGQITPPLGWFSHHMVPGPPGPHATGIPHPAIVNPQIKHEPPHETDIMHMKPQHEQRKEQEPKKPHIKKPLNAFMLYMKEMRANVVAECTLKESAAINQILGRRWHALSREEQAKYYELARKERQLHMQLYPGWSARDNYGKKKKRKREKMQESATGGKRNGFSTCKAKAAATGPLLEMEAC	none
Tetraodon nigroviridis	Ensembl	TETRAODON8	LEF1	Chr18: 6962847-6996234	Reverse	ENSTNIG00000018022	MPQLSGGGGDPELCATDEMIPFKDEGDPHKEQIFAELSHSEEEGDLADIKSSLVNESESSPNSNSHDGVRQSQIPDSYHEKHRDHQEDGKLQDLYSKGHPYSGYPSYSMMSNMNDSSYMNNGSLSPPMPRTSNKVPVVQPSHAVHPLTPLITYSDEHFAPGSHSGHHPHDGSSKQGMPRQHPGPDMPNFYSLSPGGVGQITPPLGWFSHHMVPGPPGPHATGIPHPAIVNPQIKHEPLHETDIMHMKPQHEQRKDQEPKKPHIKKPLNAFMLYMKEMRANVVAECTLKESAAINQILGRRWHALSREEQAKYYELARKERQLHMQLYPGWSARDNYGKKKKRKREKMQETATGGKRSNFSTCKAKAAATGPLLEMEAC	Some predicted exon skipped, exon renumbering: Exon1(6996035..6996235), Exon2(6994230..6994293), Exon3(6992668..6992795), Exon4(6978266..6978398), Exon5(6975381..6975471), Exon6(6974363..6974482), Exon7(6973551..6973713), Exon8(6972697..6972804), Exon9(6971101..6971149), Exon10(6970605..6970636), Exon11(6962848..6962924; new annotation)
Takifugu rubripes (Fugu)	Ensembl	GCA_901000725.2	LEF1	Chr17: 14157827-14189687	Forward	ENSTRUG00000008652	MPQLSGGGGDPELCATDEMIPFKDEGDPHKEQIFAELSHSEEEGDLADIKSSLVNESESSPNSNSHDGVRQSQIPDSYHEKHRDHQEDGKLQDLYCKGHPYSGYPSYSMMSNMDASYMNNGSLSPPMPRTSNKVPVVQPSHAVHPLTPLITYSDEHFAPGSHSGHHPHDGSNKQGMPRQHPGPDMANFYSLSPGGVGQITPPLGWFSHHMVPGPPGPHATGIPHPAIVNPQIKHEPLHETDIMHMKPQHEQRKDQEPKKPHIKKPLNAFMLYMKEMRANVVAECTLKESAAINQILGRRWHALSREEQAKYYELARKERQLHMQLYPGWSARDNYGKKKKRKREKMQETATGGKRSNFSTCKAKAAATGPLLEMEAC	none
Chiloscyllium plagiosum (whitespotted bambooshark)	NCBI	GCA_004010195.1;GCF_004010195.1	LEF1	Chr32: 30011150-30172497	Forward	122539466	MPQLNSGGDPELGANDEMISFKDEGEQDDKILAEISATEERDLADLKSSLVNETETNAGSDSSNSGGSNPAEREVGRRPQVNEEPFRDKARTSIEEVGKRQDTAIFKGPAYCPYQPGYVMVPNMNNDPYLNNGSLSPPAPRTSNKVPVVQPCHAVHPLTPLITYSDEHFAPGSHPTQIPTDINSKRGMQRHPAGPDIPSFYPLSPGAVGQLTPPLNWFSHPMVHGNPNPPTTGIPHPAIVNHQIKQEPIHNEIEHMDIKPHHETRKEQEAKKPHIKKPLNAFMLYMKEMRANVVAECTLKESAAINQILGRRWHALSREEQAKYYELARKERQLHMQLYPGWSARDNYGKKKKRKREKMQETTSGKQNAFSTCKAKAATSGPLLEMEAC	Exon11(30172420..30172493; new annotation)
Scyliorhinus canicula (smaller spotted catshark)	NCBI	GCA_902713615.2	LEF1	Chr3: 260863438-261060023	Forward	119963491	MPQLNGGGDPELGANDEMISFKDEGEQEDKILAEISATEERDLADLKSSLVNESEINPGSESNSNSAEPQVGRRTQVSEEPFRDKVRVSTEEGGKRHDAAMYKNPAYCTYQPGYIMVPNLNNDPYLNNGSLSPPVPRTSNKVPVVQPCHAVHPLTPLITYSDEHFAPGSHPAQIPTDINSKRGMHRHPPGPDITSFYPLSPGAVGQLTPPLNWFSHPMVPGNHQTTGIPHPAIVNHQIKQEPIHEIEHMDIKPHQEMRKEQEAKKPHIKKPLNAFMLYMKEMRANVVAECTLKESAAINQILGRRWHALSREEQAKYYELARKERQLHMQLYPGWSARDNYKGKKKKRKREKMQETTSGKQNAFSTFKAKAATSGPHLEMEAC	none
Amblyraja radiata (thorny skate)	NCBI	GCA_010909765.2	LEF1	Chr1: 53967456-54152277	Forward	116973861	MPQLNGGGDPELGANDEMISFKDEGDQEEKILAEISGSEERDLADLKSSLVNESEISPGSGHSGDGCNSRGPEVGRRLQVIEDSYRNKIRRPGTEEGKRLDGSMVPGFCAYQPSYIMIPNLSNEPYLNNGSLSPPGVRTSNKVPVVQPCHAVHPLTPLITYSDEHFAPGSHPTQIPTDTSSKRGMHRHPPGPDIPTFYPLSPGTIGQLTPPLSWFTHPMVPTHPSGIPHPAMENHQIKQEPMHSEIELMNTKPQHETRKEQEAKKPHIKKPLNAFMLYMKEMRANVVAECTLKESAAINQILGRRWHALTREEQAKYYELARKERQLHMQLYPGWSARDNYKGKKKKRKREKMQETTSGKQNTFTTGKTKAATPSPLPEMEAC	none
Callorhinchus milii (elphant shark)	NCBI	GCA_000165045.2	LEF1_partial	NW_006890118.1: 2017405-2134784	Reverse	103182161; JW863184.1(TSA)	MPQMTGGGGDPELGANDEMISFKDEEQEEKVLAEISATEERDLADLKSSLVNESEINPNSNTADTEVIRRSHVSQDSYQDKVRDRDEEGKRQDAGVMYKGPAYYPSGYIMIPNMNNDPYLTNGSLSPPMPRSSNKVPVVQPSHAIHPLTPLITYSDEHFAPGVHPTHIPTDVNSKRGIHRHPPGPEMPTFYPLSPGGVGQLTPPLGWQGQPIYPVSGGFRQPYPTAHPVNTPISRFSHHMMPGQPGHHATGIPHPAIVNPQIKQEPMQNESELMSMKPHHESRKEQEAKKPHIKKPLNAFMLYMKEMRANVVAECTLKESAAINQILGRRWHALTREEQAKYYELARKERQLHMQLYPGWSARDNYKGKKKKRKREKMQEATPGSDSKELPVHSSEEEW…	partial gene model, Protein sequence based on TSA

## Sheet: TCF7
Specie	Source	Assembly	Gene	Genomic region	Strand	Accesion number	Protein Sequence	Gene model modifications
Homo sapiens	Ensembl	GCA_000001405.28	TCF7	Chr5: 134114681-134151865	Forward	ENSG00000081059	MPQLDSGGGGAGGGDDLGAPDELLAFQDEGEEQDDKSRDSAAGPERDLAELKSSLVNESEGAAGGAGIPGVPGAGAGARGEAEALGREHAAQRLFPDKLPEPLEDGLKAPECTSGMYKETVYSAFNLLMHYPPPSGAGQHPQPQPPLHKANQPPHGVPQLSLYEHFNSPHPTPAPADISQKQVHRPLQTPDLSGFYSLTSGSMGQLPHTVSWPSPPLYPLSPSCGYRQHFPAPTAAPGAPYPRFTHPSLMLGSGVPGHPAAIPHPAIVPPSGKQELQPFDRNLKTQAESKAEKEAKKPTIKKPLNAFMLYMKEMRAKVIAECTLKESAAINQILGRRWHALSREEQAKYYELARKERQLHMQLYPGWSARDNYGKKKRRSREKHQESTTDPGSPKKCRA…	none
Mus musculus	Ensembl	GCA_000001635.8	TCF7	Chr11: 52252371-52283331	Reverse	ENSMUSG00000000782	MPQLDSGGGGAGAGDDLGAPDELLAFQDEGEEQDDKNRDSAVGPERDLAELKSSLVNESEGAAAGAGVPGPGVRVHGEAEGAPEALGREHTSQRLFPDKLPESLEDGLKAPECASGMYKETVYSAFNLLMPYPPASGAGQHPQPQPPLHNKPGQPPHGVPQLSPLYEHFSSPHPTPAPADISQKQGVHRPLQTPDLSGFYSLTSGSMGQLPHTVSWPSPPLYPLSPSCGYRQHFPAPTAAPGAPYPRFTHPSLMLGSGVPGHPAAIPHPAIVPSSGKQELQPYDRNLKTQAEPKAEKEAKKPVIKKPLNAFMLYMKEMRAKVIAECTLKESAAINQILGRRWHALSREEQAKYYELARKERQLHMQLYPGWSARDNYGKKKRRSREKHQESTTDPGSPK…	none
Gallus gallus	Ensembl	GCA_000002315.5	TCF7	Chr13: 16620708-16679055	Reverse	ENSGALG00000006480	MPQLGSGGGDDLGATDEMLAFKDEGEQEEKIPENAFTERDLADLKSSLVNESEGSGSPAAAADPEAIRRVQDPQRVYQEKLPDHMDDGMKHQDPGMYKGSAYSGYPFLMLSDPYLPNGSMSPLSNKVPVVQPSHGVHPLTPLIPYSNDHFSHGSHSPHLPADISQKQAVHRPSQTSDIPGFYPLPPAGVGQITPSMGWQSQSVYPLPSCGFRQPYSSALSAGASFSRFTHPLMLGSGMHTTGIPHPAIVPHSGKQEMEHYDRNMKPQPEPKREKEAKKPTIKKPLNAFMLYMKEMRAKVIAECTLKESAAINQILGRRWHALSREEQAKYYELARKERQLHMQLYPGWSARDNYGKKKRRTREKQQDSNSDPASPKKCRARFGLNQQTDWCGPCRRKKK…	none
Taeniopygia guttata (Zebra finch)	Ensembl	GCA_003957565.2	TCF7	Chr13: 8649992-8716535	Forward	ENSTGUG00000001295	MPQLGSGGGDDLGATDEMLAFKDEGEQEEKIPENAFTERDLADLKSSLVNESEGSGSPAAAAADAEALRRVQDPQRVYQEKLPDHMDDGMKHQDPGMYKGSAYSGYPFLMLSDPYLPNGSMSPLSNKVPVVQPSHGVHPLTPLIPYSNDHFSHGSHSPHLPADINQKQGVHRPSQTSDIPGFYPLPPGGVGQITPSMGWQSQSVYPLPSCGFRQPYSSALSAGASFSRFTHPLMLGSGMHTTGIPHPAIVPHSGKQEMEHYDRNMKPQPEPKREKEAKKPTIKKPLNAFMLYMKEMRAKVIAECTLKESAAINQILGRRWHALSREEQAKYYELARKERQLHMQLYPGWSARDNYGKKKRRTREKQQDSSSDPASPKKCRARFGLNQQTDWCGPCRRKK…	none, lacks C-termial isoforms C and D
Anolis carolinensis (Anole lizard)	Ensembl	GCA_000090745.1	TCF7	Chr2: 130679476-130809461	Forward	ENSACAG00000002732	MPQLNSGVGDDLGANDEMLAFKDEGEQEEKSQASVFPEGGDLADLKSSLVNESEGAPNASANPGASAAPAAPSEAIRRLQDPQRVYAEKLPDHMEEGLKHQDPGMYKGSAYSGYPFVMLSDPYLPNGSMSPLSNKVPVGQPSHGVHPLTPLIPYSNEHFSHGSHSPHLPADISQKQGVHRPSQTSDIPGFYSLPPTGVGQITSSMGWQSQPVCPFQSCGFRQPYTSALSAGATFSRITHPLMLGSGMHTTGISHPGITSPGKQEMDHYDRSMKSQPEPKREKEAKKPTIKKPLNAFMLYMKEMRAKVIAECTLKESAAINQILGRRWHALSREEQAKYYELARKERQLHMQLYPGWSARDNYGKKKRRTREKQQDSNSDPASPKKCRARFGLNQQMDWC…	none
Chrysemys picta bellii (Painted turtle)	Ensembl	GCA_000241765.2	TCF7	Chr8: 67618-189604	Forward	ENSCPBG00000007623	MPQLSSGGGDDLGANDEMIAFKDEGEQEEKIQENAFTERDLADLKSSLVNESESNSSPAAAAADPEAIRRVQDPQRVYQEKLPDHMEDGIKHQDTGMYKGSAYSGYPFLMLSDPYLPNGSMSPLSNKVPVVQPSHGVHPLTPLIPYSNEHFSHGSHSPHLPADINQKQGVHRPSQTSDIPGFYSLPPGGVGQITPSMGWQSQSVYPLPSCGFRQPYSSALSAGATFSRFTHPLMLSSGMHTTGIPHPAIVPHSGKQEMDHYDRTMKPQPEPKREKEAKKPTIKKPLNAFMLYMKEMRAKVIAECTLKESAAINQILGRRWHALSREEQAKYYELARKERQLHMQLYPGWSARDNYGKKKRRAREKQQDSNSDPASPKKCRARFGLNQQTDWCGPCRRKK…	none
Xenopus tropicalis	NCBI	GCA_000004195.4	TCF7	Chr3: 26599241-26676254	Reverse	395061	MPQMNSAGEDDLGASDEMISFKDEGDQEEKIRESAFTERDLADLKSSLVNESEVSSHPRVPESHPEAMRRTQDAQLVYQDKLTDHMEDGVKHQDEGMYKGSGYPSYPFLMLSDPYLSNGSVSALSSKVPVVQPSHGVHPLIPYNNESFSHGSHSTHLPADLNQKQGVHRPAQTADIPTFYPLPSGGVGQISPSVGWQSQPVYPIPSCGFRQPYSATLSSGPSYSRFPHPLMLSPSMHTTGIPHPAIIPHSGNKDIDCYERNMKPHSEPKREREPKKPTIKKPLNAFMLYMKEMRAKVIAECTLKESAAINQILGRRWHALSREEQSKYYELARKERQLHMQLYPGWSARDNYGKRKRRTREKHQDSSSDPGSPKKCRARFGLNQQTDWCGPCRRKKKCI…	none, Exon12(17507907..17508218)
Xenopus laevis	NCBI	GCA_001663975.1	TCF7	Chr3S: 12617344-12704724	Reverse	398658	MPQMNSAGEDDLGASDEMISFKDEGDQEEKIRENGFTERDLADLKSSLVNESEVASHPRVPETHPEAIRRAQDVQLVYQDKFSAHMEDGIKHQDEGMYKGSGYPGYPFLMLSDPYLSNGSVSALSNKVPVVQPSHGVHPLIPYNSESFSHGSHSPHLPVDLNQKQGVHRPSQTPDVPTFYPLPSGGVGQISPSMGWQSQPVYPIPSCGFRQPYSATMSSGPSYSRFPHPLMLSPSMHTTGIPHPAIIPHSGNKDMDIYERNMKQHSEPKREKEPKKPAIKKPLNAFMLYMKEMRANVIAECTLKESAAINQILGRRWHALSREEQSKYYELARKERQLHMQLYPGWSARDNYGKRKRRTREKHQDSSSDPGSPKKCRARFGLNQQTDWCGPCRRKKKCI…	Exon12(12620614..12620922)
Latimeria chalumnae (Coelacanth)	Ensembl	GCA_000225785.1	TCF7	JH126602.1: 1655433-1698735	Reverse	ENSLACG00000016627	MPQLNSGGGDDLGANDEMISFKDEGDQEEKIQENAFTERDLADLKSSLVNESETNQNPNAVPDPEAIRRAQDGQRVYQEKPRDHLGDGTKHQDGVMYKSPAYSGYPFLMLSDPYLPNGSMSPLSNKVPVVQPSHGVHPLTPLIPYSNEGFSTGSHSPHLPADINQKQGIHRPAQCPDIPGFYSLPPSGVGQITPPMGWQSQPVYPITSCGFRQTYTSALSAGTSLARFSHPLVLGPPGMHTTGIPHPAIVPTSGKQEMDHYDRNMKPQPEPKREKEPKKPTIKKPLNAFMLYMKEMRAKVIAECTLKESAAINQILGRRWHALSREEQAKYYELARKERQLHMQLYPGWSARDNYGKKKRRTREKQHDNSSDPGSPKKCRARFGLNQQTDWCGPCRRKK…	Exon12(1655400..1655732)
Lepisosteus oculatus (Spotted gar)	Ensembl	GCA_000242695.1	TCF7	LG6: 26680597-26732921	Reverse	ENSLOCG00000010252	MPQLNSGGGDDLGANDEMISFKDEGEQDEKIQENAFTERDLADLKSSLVNESEINQNPNSAIRRVQQDEHRVYTEKHREHLEDVSKRQDGGMYKAPAYSGYPFLMLPDPYLPNGTMSPSSNKVSVVQQPHGVHPLTPLLPYSNDHFNPSSPHLPTDMSQKPGVHRPPSQEISGFYSLPPAGVGQITPSMSWQSQPVYPISSCGFRQPYSSSLPTSSSFSRFPHSLVLGPSSMHPTGIPHPAIVPPTGKQEHDQYDRNMYAKPQQEPKRDKEPKKPVIKKPLNAFMLYMKEMRAKVIAECTLKESAAINQILGRRWHALSREEQAKYYELARKERQLHMQLYPSWSARDNYGKKKRRKREKQQDSSSDPGSPKKCRARFGLNQQTDWCGPCRRKKKCIRY…	none
Acipenser ruthenus (Sterlet)	NCBI	GCA_010645085.1	TCF7a	Chr15: 15993726-16039315	Forward	117431552	MPQLNSGGGDDLGANDEMIAFKDEGEQEEKIQENALTERDLADLKSSLVNESEISQNAGAAIRRAHAEEERAYTDKLARDHLEDLSKRQDGGMYKGPAYSGYPFLMLPDPYLQNGPMSPSSNKVSVVQQSHGMHPLTSLLPYSNDHFNPNSPHLPADMSQKPGVHRPQSQDLSGFYSLPPGGVGQITPPMGWQSQPVYPIAPCGFRQPYSSGLPAGSSFSRFPHSLMLGPPGMHSTGIPHPAIVPPSGKHEHDQYDRNMYVKQHQEPKREKEPKKPVIKKPLNAFMLYMKEMRAKVIAECTLKESAAINQILGRRWHALTREEQAKYYELARKERQLHMQLYPSWSARDNYGKKKRRKREKQPDSNLDPGSPKKCRARFGLNQQTDWCDPCRRKKKCIR…	Exon1(15993726..15993905), Exon10(specie specific)
Acipenser ruthenus (Sterlet)	NCBI	GCA_010645085.1	TCF7b	Chr29: 1207270-4252762	Forward	117413262	MPQLNSGGGDDLGANDEMIAFKDEGEQEEKIQENALTERDLADLKSSLVNESEISQNAGAAIRRAHAEEERAYTDKLARDHLEDLSKRQDGGMYKGPAYSGYPFLMLPDPYLQNGPMSPSSNKVSVVQQSHGMHPLTSLLPYSNDHFNPNSPHLPADMSQKPGVHRPQSQDLSGFYSLPPGGVGQITPPMGWQSQPVYPIAPCGFRQPYSSGLPAGSSFSRFPHSLMLGPPGMHSTGIPHPAIVPPSGKHEHDQYDRNMYVKQHQEPKREKEPKKPVIKKPLNAFMLYMKEMRAKVIAECTLKESAAINQILGRRWHALTREEQAKYYELARKERQLHMQLYPSWSARDNYGKKKRRKREKQPDSNLDPGSPKKCRARFGLNQQTDWCGPCRRKKKCIR…	Exon1(4207230..4207409), Exon10(specie specific)
Danio rerio (Zebrafish)	Ensembl	GCA_000002035.4	TCF7	Chr21: 45267589-45337118	Forward	ENSDARG00000038672	MPQLNGGGGDDLGANDEMIAFKDEGDHEEKIRESAFTESDLADLKSSLVSETEISQSPAVIRRGQQDEQRIYSDKREHLDDVPKHHDGGMYKAPYSGYPFLMLPEPYLPNGPVSPSSNKVSVVQQGMHPLTPLLPYEHFNPSPTHMPTDGGQKPGVHRHQTQEISGFYSLPQGQITPSMNWPNQPVYPLPSCGFRQPFSSGLQSGSSYPRFSHSLMLQSGMHPTGIPHPAIVPPSGKQEHDQFDRSIYNKSHAEAKREKEPKKPVIKKPLNAFMLYMKEMRAKVIAECTLKESAAINQILGRRWHALTREEQAKYYELARKERQLHMQLYPSWSARDNYGKKKRRKRDKQQDSSTEPGSPKKCRARFGLNQQTDWCGPCRRKKKCIRYLQRGRCSSPHS…	none
Oryzias latipes (Medaka HdrR)	Ensembl	GCA_002234675.1	TCF7	Chr14: 4040154-4118772	Reverse	ENSORLG00000000976	MPQLSSGGGDDLGANDEMISFKDEGEQEEKIQENAFTERDLADLKSSLVNESEISQSPSAAAARRGHQGEQRGFPDKHREHLEGVSKQQDGSMYKSAAYPGYPFLMLPDPYLPNSSVSPSSNKVSVVQQSHGMHPLTSLLPYSNDHFSPSPPHLPTDMSQKTGVHRHQSQDLSGYYSLPPGGVGQIPPSMSWQSQPVYPGLSPCGFRQSYSSNLPSASSYSRFPHSLMLGPSGMHPTGIPHPAIVPPSGKQEHDQYDRGMYVKQQVETKREKEPKKPVIKKPLNAFMLYMKEMRAKVIAECTLKESAAINQILGRRWHALTREEQAKYYELARKERQLHMQLYPTWSARDNYGKKKRRKREKQQDSNTDPGSPKKCRARFGLNQQTDWCGPCRRKKKCI…	none
Tetraodon nigroviridis	Ensembl	TETRAODON8	TCF7	Chr7: 8719676-8742940	Reverse	ENSTNIG00000016091	MPQLSSGGGDDLGANDEMIAFKDEGEQEEKIQENALTERDLADLKSSLVNESETNQSPNAAAIRRAQQGEQRSFAEKHRELIDVSKHQDGGMYKTPAYTGYPFLMLPDPYLPNGSVSPSSNKVSVVQQSHGMHPLSSLLPYGNEHFSPSPPHLPADMSQKPGVHRHQSQDLSGYYSLPPGGVGQISPSVSWQGQAVYPTLSPCGFRQPYASNLSSTPSSYSRFPHPLMLGPSGMHPTGIPHPAIVPPTGKQEHDQYDRGMYLKQEVKQQKEPKKPVIKKPLNAFMLYMKEMRAKVIAECTLKESAAINQILGRRWHALTREEQAKYYELARKERQLHMQLYPTWSARDNYGKRKKRKREKLQDSGADPGSPKKCRARFGLSQQTDWCGPCRRKKKCIRY…	Exon9(8736723..8736770; specie specific), Exon13(8733682..8733997)
Takifugu rubripes (Fugu)	Ensembl	GCA_901000725.2	TCF7	Chr15: 10026968-10061603	Forward	ENSTRUG00000007702	MPQLSSGGGDDLGANDEMIAFKDEGEQEEKIQENALTERDLADLKSSLVNESETNQSPNAAAIRRAQQGEQRGFAEKHREHLDGVSKHQDGGIYKTPTYPGYPFLMLPDPYLPNGSVSPSSNKVSVVQQSHGMHPLSSLLPYGNEHFSPSPPHLPADMSQKPGVHRHQSQDLSGYYSLPPGGVGQITPSMSWQGQPVYPTLSPCGFRQPYTSNLSSTPSSFSRFPHPLMLGPSGMHPTGIPHPAIVPPTGKQDHDQYDRGMYLKQEVKQQKEPKKPVIKKPLNAFMLYMKEMRAKVIAECTLKESAAINQILGRRWHALTREEQAKYYELARKERQLHMQLYPTWSARDNYGKRKKRKREKLQDSGADPGSPKKCRARFGLNQQTDWCGPCRRKKKCIR…	none
Chiloscyllium plagiosum (whitespotted bambooshark)	NCBI	GCA_004010195.1	TCF7	Chr14: 29312819-29535508	Forward	122556583	MPQLNSGGGDDLGANDEMISFKDEGEQEEKASENALTERDLADVKSSLVSESETNQNVNPASDLGAIRRSQDNQRIYQDKSRGHIDDALKQRQDGGTFKGSAYSGYPHFLMLQDPYLSNGSLSPSSNKVPVVQPSHAVHPLTPLISYSNEHFAPSSHSPHLPAEINQKSGLHRSPQGPDLAALYSLSPGTAGQITPTIGWQGQSVYPITSCGFRQPYSSPLPPSTSISRFPHPLVLGPPGMHSTGIPHPAIVSASGKPDMNQYDSGLRSMKPNPEPKREKESKKPTIKKPLNAFMLYMKEMRAKVVAECTLKESAAINQILGRRWHALSREEQAKYYELARKERQLHMQLYPGWSARDNYGKKKRRKREKQQDSDPDPSSPKKCRARFGLDQRTDWCGP…	none
Scyliorhinus canicula (smaller spotted catshark)	NCBI	GCA_902713615.2	TCF7	Chr4: 201269095-201534462	Reverse	119965316	MPQLNSGGGDDLGANDEMISFKDEGEQEEKISENTLTERDLADVKSSLVNESETNQNVNPASDPGAIRRSQDNQRIYQDKSRGHIDDVIKQRQDGGAFKGTAYSGYPHFLMLQDPYLPNGSLSPSSNKVPVVQPSHAVHPLTPLISYSNEHFAPSSHSPHLPAEINQKTGLHRSPQGPELAALYSLSPGSVGQITPTVGWQGQSVYPITSCGFRQPYSSPLPPSTSISRFPHPLVLGPPGMHSTGIPHPAIVSASGKPDMNQYDNGLRSMKPNPEPKREKESKKPTIKKPLNAFMLYMKEMRAKVVAECTLKESAAINQILGRRWHALSREEQAKYYELARKERQLHMQLYPGWSARDNYGKKKRRKREKQQDSDPDPSSPKKCRARFGLDQRTDWCGP…	none
Amblyraja radiata (thorny skate)	NCBI	GCA_010909765.2	TCF7	Chr11: 10472985..10677226	Forward	116978270	MPQLNSGGGDDLGANDEMIAFKDEGEQEEKASENALTETDLADVKSSLVNESETGQNIHPAPPDPEAIARSRDGQRIYQDKSKEHIDDVSKQHQDGGMFKGTTYSGYPHFLMLQDPYLANGSLSPTSNKVPVVQPTHAVHPLTPLISYSNEHFPSNPHSPHLSSEMNQKTGLHRSPQGPDLAAYYSMSPGSVGQMTPAMGWQGQPVYPITTGGFRHPYPTALTVNASMSRFPHPLVLGPPGIHSTGIPHSAIMSTSGKSDMNQYDNGLRCMKSNPEPKREKESKKPTIKKPLNAFMLYMKEMRAKVVAECTLKESAAINQILGRRWHALTREEQAKYYELARKERQLHMQLYPGWSARDNYGKKKRRKRDKQQDSDQDPSSPKKCRARFGLDQRTDWCD…	none
Callorhinchus milii (elphant shark)	NCBI	GCA_000165045.2	TCF7_partial	NW_006890140.1: 887920-990600	Forward	103183678; JW863679.1(TSA)	MPQLNSGGGDDLGANDEMISFKDEGEQEEKISENALTERDLAEVKSSLVNESETNQSSNTAASDPGAIRRSQDSQRLYQDKSRGHIDDVTKQRQDGGMFKGTTYSGYSHFLMLQDPYLHNGSLTPSSNKVPVVQPSHAVHPLTPLISYSNEHFSPSSHSPHLPADINQKTGMHRPHQGPDLATFYSLSPGGVGQISPAMGWQGQSVYPITSCGFRQPYSTALPPSSSISRFSHPLVIGPPGMHSTGIPHPAIVTTSSKAEMNQYDYGLRCMKPNPEPKREKESKKPAIKKPLNAFMLYMKEMRAKVVAECTLKESAAINQILGRRWHALTREEQAKYYELARKERQLHMQLYPGWSARDNYGKKKRRKREKQQDSDGDPSSPKKCRALFGLDQRTNWCP…	Exon1 (within a gap), protein sequence based on TSA

## Sheet: TCF7L1
Specie	Source	Assembly	Gene	Genomic region	Strand	Accesion number	Protein Sequence	Gene model modifications
Homo sapiens	Ensembl	GCA_000001405.28	TCF7L1	Chr2: 85133392-85310387	Forward	ENSG00000152284	MPQLGGGGGGGGGGSGGGGGSSAGAAGGGDDLGANDELIPFQDEGGEEQEPSSDSASAQRDLDEVKSSLVNESENQSSSSDSEAERRPQPVRDTFQKPRDYFAEVRRPQDSAFFKGPPYPGYPFLMIPDLSSPYLSNGPLSPGGARTYLQMKWPLLDVPSSATVKDTRSPSPAHLSNKVPVVQHPHHMHPLTPLITYSNDHFSPGSPPTHLSPEIDPKTGIPRPPHPSELSPYYPLSPGAVGQIPHPLGWLVPQQGQPMYSLPPGGFRHPYPALAMNASMSSLVSSRFSPHMVAPAHPGLPTSGIPHPAIVSPIVKQEPAPPSLSPAVSVKSPVTVKKEEEKKPHVKKPLNAFMLYMKEMRAKVVAECTLKESAAINQILGRKWHNLSREEQAKYYELA…	none
Mus musculus	Ensembl	GCA_000001635.8	TCF7L1	Chr6: 72626378-72789254	Reverse	ENSMUSG00000055799	MPQLGGGRGGGAGGGGGGSGAGATSGGDDLGANDELIPFQDEGGEEQEPSSDSASAQRDLDEVKSSLVNESENQSSSSDSEAERRPQPARDAFQKPRDYFAEVRRPQDGAFFKGPAYPGYPFLMIPDLSSPYLSNGPLSPGGARTYLQMKWPLLDVPSSATVKDTRSPSPAHLSNKVPVVQHPHHMHPLTPLITYSNDHFSPASPPTHLSPEIDPKTGIPRPPHPSELSPYYPLSPGAVGQIPHPLGWLVPQQGQPMYSLPPGGFRHPYPALAMNASMSSLVSSRFPHMVAPAHPGLPTSGIPHPAIVSPIVKQEPAAPSLSPAVSAKSPVTVKKEEEKKPHVKKPLNAFMLYMKEMRAKVVAECTLKESAAINQILGRKWHNLSREEQAKYYELARKE…	none
Gallus gallus	Ensembl	GCA_000002315.5	TCF7L1	Chr22: 5293801-5307833	Forward	ENSGALG00000032656	MPQLEPAAGDDLGAPDELIAFQDEGEEQDKGAGRGSAHGDLDELKSSLVSETEGRAAAPGGPDAEAERPPQPRESFQKPRDALAEVVRRQQDGGFFKGPPYPGYPFLMLPELGAPYLSNGALSPGGARTYLQMKWPLLDVPAGATLKDSRSPSPAHLSNKVPVVQHAPHMHPLTPLITYSNDHFSPGSPPAHLSPDIDPKTGIPRPPHPPELPPYYPLSPGAVGQIPHPLGWLVPQQGQPMYSIPPGGFRHPYPALAMNASMSSLMSSRFSPHMVPPPTHGLHPSGIPHPTIVSPIVKQESAQPSTSPGVSSKSPITVKKEEEKKPHIKKPLNAFMLYMKEMRAKVVAECTLKESAAINQILGRRWHSLSREEQAKYYELARKERQLHSQLYPTWSARD…	none
Taeniopygia guttata (Zebra finch)	Ensembl	GCA_003957565.2	TCF7L1	Chr22: 5312986-5326813	Reverse	ENSTGUG00000019696	MPQLEPTGGDDLGAPDELIAFQDEGEEQDKGAGRGSAHGDLDELKSSLVSETENRGGPGPVVGPGPEAERPPPPRESFQKPRDSLAEVVRRQQDGGFFKGPPYPGYPFLMLPELGSPYLANGALSPGGARTYLQMKWPLLDVPAGATLKDSRSPSPAHLSNKVPVVQHAHHMHPLTPLITYSSEPFPPGSPPGHLSPDIDPKTGIPRPPHPPELPPYYPLSPGAVGQLPHPLGWLVPQQGQPVYSIPAGGFRHPYPALAMNASMSSLMSSRFSPHMVPPPAHGLHPSGIPHPTIVSPIVKQEPSQPSSSPGGSSKSPAAVKKEEEKKPHIKKPLNAFMLYMKEMRAKVVAECTLKESAAINQILGRRWHSLSREEQAKYYELARKERQLHSQLYPTWSA…	none
Anolis carolinensis (Anole lizard)	Ensembl	GCA_000090745.1	TCF7L1	GL343238.1: 73726-147861	Reverse	ENSACAG00000011398	MPQLQPDPGAAERSRDGGGGGSGDDLGAPDELIPFQDEGDEQDKGAGGRGSAHGDLDELKSSLVHESESRGAGGGGGSSSESEAERPPPPPRPRESFQKPRDSPASVAEVLRRQQDGGFFKGTPYPSYPFLMIPELGSPYLQSGALSPGGARTYLQVKWPLLDVPAGATLKDTRSPSPAHLSNKVPVVQHAHHMHPLTPLITYSNDHFSPGSPPSHLSPEIDPKTGIPRPPHPSELSPYYPLSPGAIGQIPHPLGWIVPQQGQPVYSIPPGGFRHPYPALAMNASMSSLMSSRFSPHMVPPPAHGLHPSGIPHPTIVSPIVKQEPTQPSMSPEGSSKTPVIVKKEEEKKPHIKKPLNAFMLYMKEMRAKVVAECTLKESAAINQILGRRWHSLSREEQA…	none
Chrysemys picta bellii (Painted turtle)	Ensembl	GCA_000241765.2	TCF7L1	KK088182.1: 580337-679547	Forward	ENSCPBG00000001484	MPQLAAAGGDDLGAPDELIPFQDEGDEQDKGAGRGSAHGDLDELKSSLVHESENRRASASGSDSEAERPPPQPRESFQKPRDYLAEVVRRQQDGGFFKGPPYPGYPFLMIPELGSPYLPNGALSPGAARTYLQMKWPLLDVPAGATLKDSRSPSPAHLSNKVPVVQHAHHMHPLTPLITYSSDHFSPGSPPSHLSPEIDPKTGIPRPPHPSELSPYYPLSPGAVGQIPHALGWLVPQQGQPVYSIPPGGFRHPYPALAMNASMSSLMSSRFSPHMVPPAAHGLHPSGIPHPTIVSPIVKQESTQANMSPGGNSKSPGSVKKEEEKKPHIKKPLNAFMLYMKEMRAKVVAECTLKESAAINQILGRRWHSLSREEQAKYYELARKERQLHSQLYPTWSAR…	none
Xenopus tropicalis	NCBI	GCA_000004195.4	TCF7L1	Chr3:126733379-126768685	Reverse	448107	MPQLNSGGGDELGANDELIRFKDEGEQEEKSPGEGSAEGDLADVKSSLVNESENHSSDSDSEVERRPPPRETFEKPRDYLSEAFRRQQDAAFFKGPPYAGYPFLMIPDLGGHYLPNGALSPSARTYLQMKWPLLDSPSTAGLKDARSPSPAHLSNKVPVVQHPHHMHPLTPLITYSNEHFSPGTPPGHLSPEIDPKTGIPRPPHPSELSPYYPLSPGAVGQIPHPLGWLVPQQGQPMYSIPPGGFRHPYPALAMNASMSSLVSSRFSPHMVPPPHHGLHTSGIPHPAIVSPIVKQEPSSGNISPNLITKPSVVVKKEEEKKPHIKKPLNAFMLYMKEMRAKVVAECTLKESAAINQILGRRWHSLSREEQAKYYELARKERQLHSQLYPTWSARDNYGK…	none
Xenopus laevis	NCBI	GCA_001663975.1	TCF7L1_L	Chr3L: 119395557-119434863	Reverse	397863	MPQLNSGGGDELGANDELIRFKDEGEQEEKSPGEGSAEGDLADVKSSLVNESENHSSDSDSEVERRPPPREAFEKHRDYLTEALRRQQDAAFFKGPPYAGYPFLMIPDLGGHYLPNGALSPSARTYLQMKWPLLDSPSTAGLKDARSPSPAHLSNKVPVVQHPHHMHPLTPLITYSNEHFSPGTPPGHLSPEIDPKTGIPRPPHPSELSPYYPLSPGAVGQIPHPLGWLVPPQGQPMYSIPPGGFRHPYPALAMNASMSSLVSSRFSPHMVPPPHHSLHTSGIPHPAIVSPIVKQEPSSGNISPNLHTKSNMIVKKEEEKKPHIKKPLNAFMLYMKEMRAKVVAECTLKESAAINQILGRRWHSLSREEQAKYYELARKERQLHSQLYPSWSARDNYGK…	none
Xenopus laevis	NCBI	GCA_001663975.1	TCF7L1_S	Chr3S: 25298983-25344254	Forward	394281	MPQLNSGGGDELGANDELIRFKDEGEQEEKSPGEGSAEGDLADVKSSLVNESENHSSDSDSEVERRPPPRETFEKPRDYLSEAFRRQQDAAFFKGPPYAGYPFLMIPDLGGHYLPNGALSPSARAYLQMKWPLLDSPSTAGLKDARSPSPAHLSNKVPVVQHPHHMHPLTPLITYSNEHFSPGTPPGHLSPEIDPKTGIPRPPHPSELSPYYPLSPGAVGQIPHPLGWLVPQQGQPMYSIPPGGFRHPYPALAMNASMSSLVSSRFSPHMVPPPHHSLHTSGIPHPAIVSPIVKQEPSSGNISPNLSTKSNVVVKKEEEKKPHIKKPLNAFMLYMKEMRAKVVAECTLKESAAINQILGRRWHSLSREEQAKYYELARKERQLHSQLYPSWSARDNYGK…	none
Latimeria chalumnae (Coelacanth)	Ensembl	GCA_000225785.1	TCF7L1	JH127676.1:40114-306330	Forward	ENSLACG00000002104	MPQLNSGGGDDLGANDEMISFKDEGEQEEKISENVSAERDLDEVKSSLVNESENNSSSSDSEAERRPQPRHSETFEKPRDYLSEALRRQQQDGGFFKGPPYPGYPFLMIPDLTNPYLSNGSLSPGARTYLQMKWPLLDVPGSAGLKDTRSPSPAHLSNKVPVVQHPHHVHPLTPLITYSNEHFSPGTPPSHLSPEISPKTGIPRHPHPSELSPYYPLSPGAVGQIPHPLGWLVPQQSQPVYSIPPGGFRHPYPALAVNASMSSLVSSRFSPHMVPPHPHGLHTTGIPHPAIVSPAIKQEQTQGTISPNVHPKSPVSLKKEEEKKPHIKKPLNAFMLYMKEMRAKVVAECTLKESAAINQILGRRWHSLTREEQAKYYELARKERQLHSQLYPTWSARDN…	none
Lepisosteus oculatus (Spotted gar)	Ensembl	GCA_000242695.1	TCF7L1	LG1: 6373939-6437122	Reverse	ENSLOCG00000015067	MPQLNGGGGDDLGANDEMISFKDEGEQEEKISENVSAERDLDDVKSSLVNESENNSSSSDSEQAERRPQPRQDSESYEKPRDYFTEALRRQQDGGFFKSPSYPGYPFLMIPDLTNPYLSNGSLSPSARTYLQMKWPLLDVPGTAGLKDSRSPTPGHLSNKVPVVQHPHHVHPLTPLITYSNEHFSPGTPPSHLSPEILDPKTGIPRAPHPSELSPYYPLSPGAVGQIPHPLGWLVPQQGQPMYSLPPGGFRHPYPALAMNASMSSLVSSRFSPHMVPHPPHSLHQTGIPHPAIVSPAIKQEPNHGTVSPTAHSKSPGPVKKEEDKKPHIKKPLNAFMLYMKEMRAKVVAECTLKESAAINQILGRRWHSLSREEQAKYYELARKERQLHSQLYPGWSAR…	none
Acipenser ruthenus (Sterlet)	NCBI	GCA_010645085.1	TCF7L1	Chr41: 987054-1023189	Forward	117962397	MPQLNGGGGDDLGANDEMIPFKDEGEQEDKISENVSAERDLDDVKSSLVNESENNSSSSDSEAERRPQPTRQDLENYEKAREYFSEALRRQQDGGFFKSPHYPGYPFLMIPDLSNPYLSSGSLSTGARTYLQMKWPLLDVPGSGGLKDSRASTPGHLSNKVPVVQHPHHMHPLTPLITYSNEHFSPGTPPPHLSPEIDPKTGIPRTPHPSELSPYYPLSPGAVGQIPHPLGWLVPQQGQPMYSIPPGGFRHPYPALAMNASMSSLVSSRFSPHMVSHHPHSLHQTGIPHPAIVSPAIKQEPNQGHLSPSMHSKSPAPVKKEEEKKPHVKKPLNAFMLYMKEMRAKVVAECTLKESAAINQILGRRWHSLTREEQAKYYELARKERQLHSQLYPGWSARD…	none
Acipenser ruthenus (Sterlet)	NCBI	GCA_010645085.1	TCF7L1	ste_150: 935145-971175	Reverse	117397962	MPQLNGGGGDDLGANDEMIPFKDEGEQEEKISENVSAERDLDDVKSSLVNESENNSSSSDSEAERRPQPTRQDLENYEKAREYFSEALRRQQDGGFFKSPHYPGYPFLMIPDLSNPYLSSGSLSTGARTYLQMKWPLLDVPGSGGLKDSRASTPGHLSNKVPVVQHPHHMHPLTPLITYSNEHFSPGTPPPHLSPEIDPKTGIPRTPHPSELSPYYPLSPGAVGQIPHPLGWLVPQQGQPMYSIPPGGFRHPYPALAMNASMSSLVSSRFSPHMVSHHPHSLHQTGIPHPAIVSPAIKQEPNQGHLSPSMHSKSPAPVKKEEEKKPHVKKPLNAFMLYMKEMRAKVVAECTLKESAAINQILGRRWHSLTREEQAKYYELARKERQLHSQLYPGWSARD…	none
Danio rerio (Zebrafish)	Ensembl	GCA_000002035.4	TCF7L1a	Chr10: 42195732-42297889	Reverse	ENSDARG00000038159	MPQLNGGGGDDLGANDELISFKDEGEQEEKISENVSSERDLDEVKSSLVNESENNSSSSDSEQTDRRPRPRPDLESYEKQREYFAEALRRQQDGGFFKGPPYAGYPFLMIPDITNPYLSNGSLSPSTRTYLQMKWPLLDVPASAALKDSRSPTPGHLSNKVPVVQHPHHVHPLTPLITYSNEHFSPGTPPSHLSPEILDPKTGIPRTPHPSELSPYYPLSPGAVGQIPHPLGWLVPQQGQHMYSIPPGGFRHPYPALAMNASMSSLVSSRFSPHMVPHPPHGLHQTGIPHPAIVSPAIKQEPNGESPSNSTHGKPSVPVKKEEEKKPHIKKPLNAFMLYMKEMRAKVVAECTLKESAAINQILGRRWHSLSREEQAKYYELARKERQLHSQLYPGWSAR…	none
Danio rerio (Zebrafish)	Ensembl	GCA_000002035.4	TCF7L1b	Chr8: 52106818-52230115	Reverse	ENSDARG00000007369	MPQLNGGGGDELGANDEMISFKDEGEQEDKISENVSAERDLDDVKSSLVNESENNSSSSDSEQTERRPQPRADLESYEKAREYFTEALRRQQDGCFFKSPHYPGYPFLMIPDLANPYLSNGALSPSARTYLQMKWPLLDVPGSAALKDSQSPSPGHLSNKVPVVQHAHMHPLTPLITYSNEFPPGTPPAHLSPEILDPKTGIPRTPHPAELSPYYPLSPGAVGQIPHPLGWLVPQQGQHMYPITAGGFRHPYPALAMNASMSSLVSSRFSPHLVPHHPHGLHQTGIPHPAIVSPVIKQEPNGELSPPVNTKSPGPNKKDEDKKPHIKKPLNAFMLYMKEMRAKVVAECTLKESAAINQILGRRWHSLSREEQAKYYELARKERQLHSQLYPGWSARDNY…	none
Oryzias latipes (Medaka HdrR)	Ensembl	GCA_002234675.1	TCF7L1(b)	Chr9: 17486954-17519297	Forward	ENSORLG00000011813	MPQLNGGGGDDLGANDEMIPFKDEGEQEEKISENVSAERDLDDVKSSLVNESENNSSSSDSEHAERRPQTRPDSESYEKTREYFSEALRRQQDGGFFKSPHYPGYPFLMIPDLTNPYLSNGSLSPGARTYLHMKWPLLDVPSSAGIKDSRSPTPGHLSNKVPVVQHGHHVHPLTPLITYSNNEHFSPGTPPSHLSPEILDPKTGIPRTPHPSELSPYYPLSPGAVGSIAHPLSWFMQHQGQPMYSIPPGGFRHPYPALAMNASMSSLVSSRFSPHMVTPPPHSLHQTGIPHPAIVSPAIKQEPSGDNISPSMHAKSPVPAKKEEDKKPHIKKPLNAFMLYMKEMRAKVVAECTLKESAAINQILGRRWHSLSREEQAKYYELARKERQLHSQLYPGWSA…	none
Oryzias latipes (Medaka HdrR)	Ensembl	GCA_002234675.1	TCF7L1x(a)	Chr12: 940349-950838	Reverse	ENSORLG00000022421	MPRLSRDGDADDLGASDELIAFKDEGEQEEKRSTSAERDLDDVKSSLVNESESNSGSESEADRRPRSRPDAESRAGLNHPVDGALRRQQDDGLFQPPPYLRYPFFMIPDLGNLCSPYLTSGGRAYLPFQWPLLDVPGRTAVRDSATPTHLSSPMAHLHPLLSYSPEAFSPQRASPVLSPDAGMSRTPHAACYPLSPGGMAQMAPPLGWLSGQHMYPLTGGFSPAALAMNASMSSLVSGSFSPRLVPTPQPSVSQPSVAPPAVKQEPGEHSGHEHSKSASGAPREDDRRPHIKKPLNAFMLYMRDERPKVVSQCKVKESATINQILGQRWHSLSKDQQAKYYELARKERLLHSKLYPNWSARDNYGKKKKRKRIKSESQLEADASDGFLPQTKKPRQDPP…	none
Tetraodon nigroviridis	Ensembl	TETRAODON8	TCF7L1(b)	Un_random:32175847-32208506	Forward	ENSTNIG00000006080	MPQLNGGGGDDLGANDEMISFKDEGEQEEKISENVSAERDLDDVKSSLVNESESSSDSEQAERRPEPVADSESYDKARDYFSEALRRQQDGGFFKSPHYPGYPFLMIPDLTNPYLPNGSLSPSARTYLQMKWPLLDVPGSAGLKDSRTPTPGHLSNKVPVVQHAHHVHPLTPLITYSNEHFSPGTPPSHLSPEILDPKTGIPRTPHPSELSPYYPLSPGAVGSIAHPLGWFMPQQGQHMYSIPPGGFRHPYPALAMNASMSSLVSSRFSPHMVTPPPHSLHQTGIPHPAIVSPAIKQEPSGDNISPTMQAKSPAPHKKEEDKKPHIKKPLNAFMLYMKEMRAKVVAECTLKESAAINQILGRRWHSLSREEQAKYYELARKERQLHSQLYPGWSARDNY…	none
Tetraodon nigroviridis	Ensembl	TETRAODON8	TCF7L1x(a)	Chr4: 3190963-3199155	Reverse	ENSTNIG00000013604	MPQLNGEDGDDLGANDELIAFKDEGEHEEKRNVSAERDLDDVKSSLVNESETNSSSDSEVQGGRRSKAAVDLERRARNVFRRRQDGGLFHPSPYVGYPFFMIPDLGNFCSPYLPNGALTPNARTYLPFQWPLLDVAARSAIRDATNPAHLSNNVPVVQHPHMTHLHPLLSYSPEAFSPQRASPGFSPDTGVSRSPHAACYPVSPGGMAQITHPLGWLPGQPMYPIAGGFSPAALAMNASMSSLMTGGFSPRLVPTSRSSSPHPSAAPSVVKQEPGVSNSSPPGAKMAESQLEKEEDKRFYIKKPLNAFMLYMREERPKVVAQCNVKESATINQILGQRWHSLTKEEQAKYYEMARKERLVHSKLYPGWSARENYGKKKKRKRSKSESNEGFYPRLMSFL…	none
Takifugu rubripes (Fugu)	Ensembl	GCA_901000725.2	TCF7L1(b)	Chr21: 2872666-2901083	Reverse	ENSTRUG00000001134	MPQLNGGGGDDLGANDEMISFKDEGEQEEKISENVSAERDLDDVKSSLVNESESSSDSEQAERRPQTRADSESYDKARDYFSEALRRQQDGGFFKSPHYPGYPFLMIPDLTNPYLPNGSLSPSARTYLQMKWPLLDVPGSAGLKDSRSPTPGHLSNKVPVVQHAHHVHPLTPLITYSNEHFSPGTPPSHLSPEILDPKTGIPRTPHPSELSPYYPLSPGAVGSIAHPLGWFMPQQGQHMYSIPPGGFRHPYPALAMNASMSSLVSSRFSPHMVTPPPHGLHQTGIPHPAIVSPAIKQEPSGDNISPTMQAKSPAPHKKEEDKKPHIKKPLNAFMLYMKEMRAKVVAECTLKESAAINQILGRRWHSLSREEQAKYYELARKERQLHSQLYPGWSARDNY…	none
Takifugu rubripes (Fugu)	Ensembl	GCA_901000725.2	TCF7L1x(a)	Chr6: 9372440-9382651	Forward	ENSTRUG00000018634	MPQLNGEDGDDLGANDELIAFKDEGEHEEKRNVSAERDLDDVKSSLVNESETNSSSDSEVPGDRRPKPGVDLERRARHGQLLDEDVFRRRQDGGLFHPSPYVGYPFFMIPDLGNFCSPYLPNGALASNARTYLPFQWPLLDVAARSAIRDSTNAAHLPNNVPMVQHPHMTHLHPLLSYSPEAFSPQRASPGFSPDTGISRSPHTACYPVSPGGMAQITHPLGWLPGQPMYPLPGGFSPAALAMNASMSSLMTGGFSPRLVPTSQSSSPHPSVAPPVVKQEPGVSNSSQPGTKMPEGQHEKEDDKRFYIKKPLNAFMLYMREERPKVVAQCNVKESATINQILGQRWHSLTKEEQAKYYEMARKERLVHSKLYPGWSARENYGKKKKRKRSKSESNEEGV…	none
Chiloscyllium plagiosum (whitespotted bambooshark)	NCBI	GCA_004010195.1	TCF7L1	Chr42: 52436-94857	Reverse	122542996	MPQLPGGDDLGANDELISFKDEGEQEDKRPGSVSADRDLADVKSSLGAAAAAAAAYPFIMIPELATPYLPSGSLTPGARTYLQMKWPLLDVQTASCLKDSPAPIHLANRLPLVQHAHHMHPLTPLITYSNEHFSPGNPTPHLSSELNSKTGLSRVPYPSELSPYYPLSPGTVGPIAHPLGWVMPPQSPPLYPIAAGSFRPSYHTALTVNASMSRFSPHMAPPPHSSHATGIPHPAITTGIKQEQLHSQPSPSETPKPLMVKKEDEKRKPHIKKPLNAFMLYMKEMRAKVVAECTLKESAAINQILGRKWHALTREEQSKYYELARKERQLHSQLYPGWSARDNYGKRKKRKRDKQQPERDNRDPPVSEQAQPLSLSTKLTALSASTPAATITESSSSPA…	Exon1(94856..95069)
Scyliorhinus canicula (smaller spotted catshark)	NCBI	GCA_902713615.2	TCF7L1	Chr26: 24624424-24659514	Forward	119957387	MPQLPGADDLGASDEMISFQDEGEQEGKSPGSESAERDLAEVKSSLVSETEEPEPRSSSSESEADRRPQPRSSGSFAEKIREYHQEVKRQDGGLFKGAAYPFIMIPDLSAPYLPTGSLSPGARTYLQMKWPLLDVQTASCLKDSPSPIHLTNRLPLVQHAHHMHPLTPLITYSNEHFSPGNPTSHLSSELDSKAGLSRVPHPSELSPYYPLSPGAVGQIAHPLSWIMPPQSPPLYPIPAGSFRPSYHTALTVNASMSRFSPHMAPAPHASHATGIPHPAIVTTGIKQERLQNQPSPNDTSKPLVVKEDEKRKPHIKKPLNAFMLYMKEMRAKVVAECTLKESAAINQILGRKWHALTREEQSKYYELARKERQLHSQLYPGWSARDNYGKRKKRKRDKQ…	none
Amblyraja radiata (thorny skate)	NCBI	GCA_010909765.2	TCF7L1_partial	NW_022630411.1: 2020-18664	Reverse	116969800	AERGSESEKRRDRDRAPSRDGGLFSAATFPLLLIPEPQGLSPGPRTYLHMKWPLLDLQTAGSLKDSSSPVHIAAGLPLVQHPHHMHPLTPLITYSNDHFTPGSLSPELDPKTGLPRLRHPSDLAAFYPLAAGGVGQIAHPLGWVVPPPSPSLYSMLAPGFRPAYHTALATSPSVARFSPQMVSPQHGIPHPAIVSTGIKQEPTHSQPSPSHVSRPPSIKEEDEKRKPHIKKPLNAFMLYMKEMRAKVVAECTLKESAAINQILGRKWHGLTREQQSKYYELARMERQLHSQLYPGWSARDNYGKRKKRKRGKQQMSEESNPDASVPVAHRRVRSRSAHVDGIYSLPLSASASVLDSPTSPPGRDPDQSPPPSLTARQDYPSKPRPPSSSPGSRYLSQAA…	partial gene model
Callorhinchus milii (elphant shark)	NCBI	GCA_000165045.2	TCF7L1	scaffold9577;1112;1263	Reverse,Reverse,Forward	JW879112.1(TSA), JW872099.1(TSA)	MPQLNSGDDLGANDEMISFKDEGEQEGGKSPGGASADRDLAEVKSSLVNETETENHSSSSDSEAERRPQRPERYHEKPLHYLDEVKRQDGGLFQGTAYPGYPFIMIPDLSSPYLPTGALSPSARTYLHVKWPLLDVQAAAGLKDARSPPPTHLSNKVAVVQHPHHVHPLTPLITYSNEHFPGNPSPHLSPDLDPKTGIPRPPHPSELSPYYPLSPGAVGQLTHPLGWLVPPQSPPMYPITAGGFRPPYPALAVNTSMSRFSPHMVPPPHGLHPTGIPHPAIVTSNIKQEPLPSHSHPQESALLIAGCNGYRRPLSIKKEEEKKRPHIKKPLNAFMLYMKEMRAKVVAECTLKESAAINQILGRRWHALSREEQAKYYELARKERQLHSQLYPGWSARDN…	partial gene model, Protein sequence based on TSA

## Sheet: TCF7L2
Specie	Source	Assembly	Gene	Genomic region	Strand	Accesion number	Protein Sequence	Gene model modifications
Homo sapiens	Ensembl	GCA_000001405.28	TCF7L2	Chr10: 112950247-113167678	Forward	ENSG00000148737	MPQLNGGGGDDLGANDELISFKDEGEQEEKSSENSSAERDLADVKSSLVNESETNQNSSSDSEAERRPPPRSESFRDKSRESLEEAAKRQDGGLFKGPPYPGYPFIMIPDLTSPYLPNGSLSPTARTYLQMKWPLLDVQAGSLQSRQALKDARSPSPAHIVSNKVPVVQHPHHVHPLTPLITYSNEHFTPGNPPPHLPADVDPKTGIPRPPHPPDISPYYPLSPGTVGQIPHPLGWLVPQQGQPVYPITTGGFRHPYPTALTVNASMSSFLSSRFPPHMVPPHHTLHTTGIPHPAIVTPTVKQESSQSDVGSLHSSKHQDSKKEEEKKKPHIKKPLNAFMLYMKEMRAKVVAECTLKESAAINQILGRRWHALSREEQAKYYELARKERQLHMQLYPGW…	none
Mus musculus	Ensembl	GCA_000001635.8	TCF7L2	Chr19: 55741820-55933654	Forward	ENSMUSG00000024985	MPQLNGGGGDDLGANDELISFKDEGEQEEKNSENSSAERDLADVKSSLVNESETNQNSSSDSEAERRPPPRSESFRDKSRESLEEAAKRQDGGLFKGPPYPGYPFIMIPDLTSPYLPNGSLSPTARTYLQMKWPLLDVQAGSLQSRQTLKDARSPSPAHIVSNKVPVVQHPHHVHPLTPLITYSNEHFTPGNPPPHLPADVDPKTGIPRPPHPPDISPYYPLSPGTVGQIPHPLGWLVPQQGQPVYPITTGGFRHPYPTALTVNASMSSFLSSRFPPHMVPPHHTLHTTGIPHPAIVTPTVKQESSQSDVGSLHSSKHQDSKKEEEKKKPHIKKPLNAFMLYMKEMRAKVVAECTLKESAAINQILGRRWHALSREEQAKYYELARKERQLHMQLYPGW…	none
Gallus gallus	Ensembl	GCA_000002315.5	TCF7L2	Chr6: 28006744-28178462	Forward	ENSGALG00000008883	MPQLNGGGGDDLGANDELISFKDEGEQEEKISENSSAERDLADVKSSLVNESETNQNSSSDSEAERRPPPRSETFRDKSRESLEEAAKRQDGGLFKGPPYPGYPFIMIPDLSSPYLPNGSLSPTARTYLQMKWPLLDVQAGSLQSRQALKDARSPSPAHIVSNKVPVVQHPHHVHPLTPLITYSNEHFTPGNPPPHLPADVDPKTGIPRPPHPPDISPYYPLSPGTVGQIPHPLGWLVPQQGQPVYPITTGGFRHPYPTALTVNASMSSFLSSRFPPHMVPPHHSLHTTGIPHPAIVTPTVKQESSQSDVGSLHSSKHQDSKKEEEKKKPHIKKPLNAFMLYMKEMRAKVVAECTLKESAAINQILGRRWHALSREEQAKYYELARKERQLHMQLYPGW…	none
Taeniopygia guttata (Zebra finch)	Ensembl	GCA_003957565.2	TCF7L2	Chr6: 26420220-26592627	Forward	ENSTGUG00000010805	MPQLNGGGGDDLGANDELISFKDEGEQEEKISENSSAERDLADVKSSLVNESETNQNSSSDSEAERRPPPRSETFRDKSRESLEEAAKRQDGGLFKGPPYPGYPFIMIPDLSSPYLPNGSLSPTARTYLQMKWPLLDVQAGSLQSRQALKDARSPSPAHIVSNKVPVVQHPHHVHPLTPLITYSNEHFTPGNPPPHLPADVDPKTGIPRPPHPPDISPYYPLSPGTVGQIPHPLGWLVPQQGQPVYPITTGGFRHPYPTALTVNASMSSFLSSRFPPHMVPPHHSLHTTGIPHPAIVTPTVKQESSQSDVGSLHSSKHQDSKKEEEKKKPHIKKPLNAFMLYMKEMRAKVVAECTLKESAAINQILGRRWHALSREEQAKYYELARKERQLHMQLYPGW…	none
Anolis carolinensis (Anole lizard)	Ensembl	GCA_000090745.1	TCF7L2	GL343204.1: 1234849-1479528	Reverse	ENSACAG00000010433	MPQLNGGGGDDLGANDELISFKDEGEQEEKISENSSAERDLADVKSSLVNESETNQNSSSDSEAERRPPPRSESFRDKSRESLEEAAKRQDGGLFKGPPYPGYPFIMIPDLTGPYLPNGSLSPTARTYLQMKWPLLDVQAGSLQSRQALKDARSPSPAHIVSNKVPVVQHPHHVHPLTPLITYSNEHFTPGNPPPHLPADVDPKTGIPRPPHPPDISPYYPLSPGAVGQIPHPLGWLVPQQGQPVYPITTGGFRHPYPTALTVNASMSSFLSSRFPPHMVPPHHSLHTTGIPHPAIVTPTVKQESSQNDVGSLHSSKHQDSKKEEEKKKPHIKKPLNAFMLYMKEMRAKVVAECTLKESAAINQILGRRWHALSREEQAKYYELARKERQLHMQLYPGW…	Exon5(1281628..1281750; alternative TSS, new annotation)
Chrysemys picta bellii (Painted turtle)	Ensembl	GCA_000241765.2	TCF7L2	Chr6: 61797466-61999497	Reverse	ENSCPBG00000005040	MPQLNGGGGDDLGANDELISFKDEGEQEEKISDNSSAERDLADVKSSLVNESETNQNSSSDSEAERRPPPRSETFRDKSRESLEEAAKRQDGGLFKGPPYPGYPFIMIPDLTSPYLPNGSLSPTARTYLQMKWPLLDVQAGSLQSRQALKDARSPSPAHIVSNKVPVVQHPHHVHPLTPLITYSNEHFTPGNPPPHLPADVDPKTGIPRPPHPPDISPYYPLSPGTVGQIPHPLGWLVPQQGQPVYPITTGGFRHPYPTALTVNASMSSFLSSRFPPHMVPPHHSLHTTGIPHPAIVTPTVKQESSQSDVGSLHSSKHQDSKKEEEKKKPHIKKPLNAFMLYMKEMRAKVVAECTLKESAAINQILGRRWHALSREEQAKYYELARKERQLHMQLYPGW…	Exon4(61956880..61956936; specie specific; new annotation), Exon6(61836872..61836928; alternative TSS, new annotation)
Xenopus tropicalis	NCBI	GCA_000004195.4	TCF7L2	Chr7: 3162581-3320606	Reverse	100101719	MPQLNGGGGDDLGANDEMISFKDEGEQEEKISEISSAERDLADVKSSLVNESETPQNSSSDSEAERRPPPRSESFRDKSRDSLEDAAKRPDGGLFKGPAYGGYPFIMIPDLTSPYLPNGSLSPTARTYLQMKWPLLDVQAGSLQSRQGLKDTRSPSPAHIVSNKVPVVQHPHHVHPLTPLITYSNEHFTPGNPPPHLQADVDPKTGIPRPPHPPDISPYYPLSPGAVGQIPHPLGWLVPQQGQPVYPITTGGFRHPYPTALTVNASMSSFLSSRFPPHMVPPHHSLHTTGIPHPAIVTPTVKQESSQSDMGSLHSSKHQDSKKEEEKKKPHIKKPLNAFMLYMKEMRAKVVAECTLKESAAINQILGRRWHALSREEQAKYYELARKERQLHMQLYPGW…	none
Xenopus laevis	NCBI	GCA_001663975.1	TCF7L2_L	Chr7L: 2035496-2191400	Reverse	399164	MPQLNGGGGDDLGANDEMISFKDEGEQDEKICPISSAERDLADVKSSLVNESETPHSSSDSETERRPPPRPESFRDKSRDSLEDAAKRPDGGLFKGPTYGGYPFIMIPDLSSPYLPNGSLSPTARQYLQMKWPLLDVQAGSLQGRQGMKDTRSPSPAHIVSNKVPVVQHPHHVHPLTPLITYSNEHFTPGNPPPHLQADVDPKTGIPRPPHPPDISPYYPLSPGAVGQIPHPLGWLVPQQGQPVYPITTGGFRHPYPTALTVNASMSSFLSSRFPPHMVPPHHSLHTTGIPHPAIVNPTVKQESSQSDMGSLHSSKHQDSKKEEEKKKPHIKKPLNAFMLYMKEMRAKVVAECTLKESAAINQILGRRWHALSREEQAKYYELARKERQLHMQLYPGWS…	none
Xenopus laevis	NCBI	GCA_001663975.1	TCF7L2_S	Chr7S: 1529570-1664853; Chr7S:1529680..1664846	Reverse	108697306	MPQLNGGGGDDLGANDEMISFKDEGEQDEKICPISSAERDLADVKSSLVNESETPHSSSDSEAERRPPPRSESFRDKSRDSLEDAAKRPDGGLFKGPTYGGYPFIMIPDLTSPYLPNGSLSPTARQYLQMKWPLLDVQAGSLQSRQGIKDTRSPSPAHIVSNKVPVVQHPHHVHPLTPLITYSNEHFTPGNPPPHLQADLDPKTGIPRPPHPPDISPYYPLSPGTMGQIPHPLGWLVPQQGQPVYPITTGGFRHPYPTALTVNASMSSFLSSRFPPHMVPPHHSLHTTGIPHPAIVAPTVKQESSHSDMGSLHSSKHQDSKKEEEKKKPHIKKPLNAFMLYMKEMRAKVVAECTLKESAAINQILGRRWHALSREEQAKYYELARKERQLHMQLYPGWS…	none
Latimeria chalumnae (Coelacanth)	Ensembl	GCA_000225785.1	TCF7L2	JH126864.1: 1083787-1374518	Forward	ENSLACG00000014717, ENSLACG00000015707	MPQLNGGGGDDLGANDEMISFKDEGEQEEKISENSSAERDLADVKSSLVNESETNQNSSSDSEAERRPPPRSETFRDKSRESLEEAAKRQDGGLFKGPPYPGYPFIMIPDLTNPYLPNGSLSPTARTYLQMKWPLLDVQAGSLQSRQALKDARSPSPAHIVSNKVPVVQHPHHVHPLTPLITYSNEHFTPGNPPPHLPADVDPKTGIPRPPHPPDISPYYPLSPGTVGQIPHPLGWLVPQQGQPVYPITTGGFRHPYPTALTVNASMSSFLSSRFPPHMVPPHHSLHTTGIPHPAIVTPTVKQESSQNDVGSLHSSKHQDSKKEEEKKKPHIKKPLNAFMLYMKEMRAKVVAECTLKESAAINQILGRRWHALSREEQAKYYELARKERQLHMQLYPGW…	Fusion of gene models plus some predicted exon skipped, exon renumbering: Exon1(1084500..1084688), Exon2(1084866..1084932), Exon3(1085148..1085272), Exon4(1205332..1205433), Exon5(1309611..1309733; alternative TSS), Exon6(1333267..1333399), Exon7(1337854..1337956), Exon8(1346645..1346731), Exon9(1357060..1357200), Exon10(1361035..1361194), Exon11(1361841..1361972), Exon12(1364488..1364536), Exon1…
Lepisosteus oculatus (Spotted gar)	Ensembl	GCA_000242695.1	TCF7L2	LG5: 34019359-34127801	Reverse	ENSLOCG00000012211	MPQLNGGGGDDLGANDEMISFKDEGEQEEKISDNSSAERDLADVKSSLVNESETNQNSSSDSEAERRPPPRSETFRDKSRESLEEAAKRQDGGLFKSPPYPGYPFIMIPDLTSPYLPNGSLSPTARTYLQMKWPLLDVQAGGLQSRQALKDARSPSPAHIVSNKVPVVQHPHHVHPLTPLITYSNEHFTPGNPPPHLQTDVDPKTGIPRPPHPPDISPYYPLSPGTVGQIPHPLGWLVPQQGQPVYPITTGGFRHPYPTALTVNASMSSFLSSRFPPHMVPPHHSLHTTGIPHPAIVTPSVKQESSQSDIGSLNSSKHQDSKKEEEKKKQPHIKKPLNAFMLYMKEMRAKVVAECTLKESAAINQILGRRWHALSREEQAKYYELARKERQLHMQLYPG…	Exon5(specie specific), Exon6(34056507..34056509; alternative TSS, new annotation), Exon7(34052556..34052678; alternative TSS, new annotation)
Acipenser ruthenus (Sterlet)	NCBI	GCA_010645085.1	TCF7L2	Chr7: 63253098-63346471	Forward	117415317	MPQLNGGGGDDLGANDEMISFKDEGEQEEKISENSSAERDLADVKSSLVNESETNQNSSSDSEAERRPPPRSETFRDKSRESLEEAAKRQDGGLFKSPPYPGYPFIMIPDLTSPYLQNGSLSPTARTYLQMKWPLLDVQAGSLQSRQALKDARSPSPAHIVSNKVPVVQHPHHVHPLTPLITYSNEHFTPGNPPPHLQADVDPKTGIPRPPHPDISPYYPLSPGTVGQIPHPLGWLVPQQGQPVYPITTGGFRHPYPTALTVNASMSSFLNSRFPPHMVPPHHSLHTTGIPHPAIVTHSVKQESSQSDIGSLNSSKHQDQKKEDEKKKQPHIKKPLNAFMLYMKEMRAKVVAECTLKESAAINQILGRRWHALTREEQAKYYELARKERQLHMQLYPGW…	none
Acipenser ruthenus (Sterlet)	NCBI	GCA_010645085.1	TCF7L2	Chr13: 1206518-1302374	Reverse	117973468, 117418190	MPQLNGGGGDDLGANDEMISFKDEGEQEEKISENSSAERDLADVKSSLVNESETNQNSSSDSEAERRPPPRSETFRDKSRESLEEAAKRQDGGLFKSPPYPGYPFIMIPDLTSPYLQNGSLSPTARTYLQMKWPLLDVQAGSLQSRQALKDARSPSPAHIVSNKVPVVQHPHHVHPLTPLITYSNEHFTPGNPPPHLQADVDPKTGIPRPPHPDISPYYPLSPGTVGQIPHPLGWLVPQQGQPVYPITTGGFRHPYPTALTVNASMSSFLNSRFPPHMVPPHHSLHTTGIPHPAIVTHSVKQESSQSDIGSLNSSKHQDQKKEDEKKKQPHIKKPLNAFMLYMKEMRAKVVAECTLKESAAINQILGRRWHALTREEQAKYYELARKERQLHMQLYPGW…	Fusion of gene models plus some predicted exon skipped, exon renumbering: Exon1(1302186..1302374), Exon2(1301947..1302013), Exon3(1301662..1301786), Exon4(1262907..1263008), Exon5(1256300..1256359; spliced specie specific), Exon6(1234782..1234784; alternative TSS), Exon7(1231833..1231955, alternative TSS), Exon8(1224549..1224681), Exon9(1222887..1222986), Exon10(1220681..1220767), Exon11(1216544.…
Danio rerio (Zebrafish)	Ensembl	GCA_000002035.4	TCF7L2	Chr12: 30977736-31103906	Reverse	ENSDARG00000004415	MPQLNGGGGDDLGANDEMISFKDEGEQEEKISENSSAERDLADVKSSLVNESETNQNSSSDSEAERRPPPRSESFRDKTRESLEEAAKRQDGGLFKSPPYPGYPFIMIPDLTSPYLPNGSLSPTARTYLQMKWPLLDVQAGSLQSRQALKDARSPSPAHIVSNKVPVVQHPHHVHPLTPLITYSNEHFTPGNPPPHLQADVDPKTGIPRPPHPPDISPYYPLSPGTVGQIPHPLGWLVPQQGQPVYPITTGGFRHPYPTALTVNASMSSLLSSRFPPHMVPPHHSLHTTGIPHPAIVTPNVKQESSHSDIGSLNSSKHQDAKKEEEKKKQPHIKKPLNAFMLYMKEMRAKVVAECTLKESAAINQILGRRWHALSREEQAKYYELARKERQLHMQLYPG…	none
Oryzias latipes (Medaka HdrR)	Ensembl	GCA_002234675.1	TCF7L2	Chr19: 9773324-9856138	Reverse	ENSORLG00000008387	MPQLNGGGGDDLGANDEMISFKDEGEQEEKISENSSAERDLADVKSSLVNESETNQNSSSDSEAERRPPPRSETFRDKTRESLEEAAKRQDGGLFKSPPYPGYPFIMIPDLTSPYLPNGSLSPTARTYLQMKWPLLDVQPGGLQSRQALKDARSPSPAHIVSNKVPVVQHPHHVHPLTPLITYSNEHFTPGNPPPHLQTDVDPKTGIPRPPHPPDISPYYPLSPGTVGQIPHPLGWLVPQQGQPVYPITTGGFRHPYPTALTVNASMSSLLSSRFPPHMVPPHHSLHTTGIPHPAIVTPNVKQESSHSDISSLNSSKQSDAKKEEEKKKQVHIKKPLNAFMLYMKEMRAKVVAECTLKESAAINQILGRRWHALSREEQAKYYELARKERQLHMQLYPG…	Exon6(9795198..9795198; alternative TSS, new annotation)
Tetraodon nigroviridis	Ensembl	TETRAODON8	TCF7L2	2_random: 280060-294105	Reverse	ENSTNIG00000010305	MPQLNGGGGDDLGANDEMISFKDEGEQEEKISENSSAERDLADVKSSLVNESETNQNSSSDSEAERRPPPRSETFRDKTRESLEEAAKRQDGGLFKSPPYPGYPFIMIPDLTSPYLPNGSLSPTARTYLQMKWPLLDVQPGGLQSRQALKDARSPSPAHIVSNKVPVVQHPHHVHPLTPLITYSNEHFTPGNPPPHLQTDVDPKTGIPRPPHPPDISPYYPLSPGTVGQIPHPLGWLVPQQGQPVYPITTGGFRHPYPTALTVNASMSSLLSSRFPPHMVPPHHSLHTTGIPHPAIVTPNVKQESTHSDINSLNSSKQSDSKKEPEKKKEVHIKKPLNAFMLYMKEMRAKVVAECTLKESAAINQILGRRWHALSREEQAKYYELARKERQLHMQLYPG…	Exon5(325023..325082; specie specific, new annotation), Exon6(294636..294710; alternative TSS, new annotation)
Takifugu rubripes (Fugu)	Ensembl	GCA_901000725.2	TCF7L2	Chr1: 5320198-5397810	Forward	ENSTRUG00000012549	MPQLNGGGGDDLGANDEMISFKDEGEQEEKISENSSAERDLADVKSSLVNESETNQNSSSDSEAERRPPPRSETFRDKTRESLEEAAKRQDGGLFKSPPYPGYPFIMIPDLTSPYLPNGSLSPTARTYLQMKWPLLDVQPGGLQSRQALKDARSPSPAHIVSNKVPVVQHPHHVHPLTPLITYSNEHFTPGNPPPHLQTDVDPKTGIPRPPHPPDISPYYPLSPGTVGQIPHPLGWLVPQQGQPVYPITTGGFRHPYPTALTVNASMSSLLSSRFPPHMVPPHHSLHTTGIPHPAIVTPNVKQESTHSDINSLNSSKQSDSKKEPEKKKEVHIKKPLNAFMLYMKEMRAKVVAECTLKESAAINQILGRRWHALSREEQAKYYELARKERQLHMQLYPG…	Exon6(5377375..5377458; alternative TSS, new annotation)
Chiloscyllium plagiosum (whitespotted bambooshark)	NCBI	GCA_004010195.1	TCF7L2	Chr22: 34454219-34652471	Forward	122561195	MPQLNSGGGDDLGANDEMISFKDEGEQEEKISENASAERDLADVKSSLVNESETNQNSSSDSEAERRPPPRQPESFRDKSRESLEEAAKRQDGGLFKGPPYPGYPFIMIPDLASPYLPNGSLSPSARTYLQMKWPLIDVQAGSLQGRQGLKDARSPSPAHIVSNKVPVVQHPHHVHPLTPLITYSNEHFTPGNPPPHLPADVDPKTGIPRPPHPSDISPYYPLSPGTVGQIPHPLGWLVPQQGQPVYPITTGGFRHPYPTALTVNASMSSFLSGRFPPHMVPPHHSLHTTGIPHPAIVTPTVKQESSQSDIGSLNNSKHHQDAKKEEEKKKPHIKKPLNAFMLYMKEMRAKVVAECTLKESAAINQILGRRWHALSREEQAKYYELARKERQLHMQLYP…	none
Scyliorhinus canicula (smaller spotted catshark)	NCBI	GCA_902713615.1	TCF7L2	Chr16: 27649489-27851253	Reverse	119979259	MPQLNSGGGDDLGANDEMISFKDEGEQEEKISENASAERDLADVKSSLVNESETNQNSSSDSEAERRPPPRQPETFRDKSRESLEEAAKRQDGGLFKGPPYPGYPFIMIPDLASPYLPNGSLSPSARTYLQMKWPLIDVQAGSLQGRQGLKDARSPSPAHIVSNKVPVVQHPHHVHPLTPLITYSNEHFTPGNPPPHLPADVDPKTGIPRPPHPSDISPYYPLSPGAVGQIPHPLGWLVPQQGQPVYPITTGGFRHPYPTALTVNASMSSFLSGRFPPHMVPPHHSLHTTGIPHPAIVTPTVKQESSQSDIGSLNNSKHHQDAKKEEEKKKPHIKKPLNAFMLYMKEMRAKVVAECTLKESAAINQILGRRWHALTREEQAKYYELARKERQLHMQLYP…	none
Amblyraja radiata (thorny skate)	NCBI	GCA_010909765.2	TCF7L2	Chr15: 26289667-26460153	Forward	116981120	MPQLNSGGGDDLGANDEMISFKDEGEQEEKISENASAERDLADVKSSLVNESETNQNSSSDSEAERRPPPRHSETFRDKSRESLEEAKRQDGGGLFKGPPYPGYPFIMIPDLASPYLPNGSLSPSARTYLQMKWPLIDVQAGSLQGRQGLKDARSPSPAHIVSNKVPVVQHPHHVHPLTPLITYSNEHFTPGNPPPHLPADVDPKTGIPRPPHPSDISPYYPLSPGAVGQIPHPLGWLVPQQGQPVYPITTGGFRHPYPTALTVNASMSSFLSGRFPPHMVPPHHSLHTTGIPHPAIVTQTVKQESSQSDIGSLNNSKHHQDAKKEEEKKKPHIKKPLNAFMLYMKEMRAKVVAECTLKESAAINQILGRRWHALSREEQAKYYELARKERQLHMQLYP…	none
Callorhinchus milii (elphant shark)	NCBI	GCA_000165045.2	TCF7L2	NW_006890199.1: 511783..641514	Forward	103186546; JW864561.1(TSA)	MPQLNSGGGDDLGANDEMISFKDEGEQEEKISENASAERDLADVKSSLVNESETNQNSSSDSEAERRPPPRHSESFRDKSRESLEEATKRQDGGLFKGPPYPGYPFIMIPDLASPYLPNGSLSPSARTYLQMKWPLIDVQAGSLQGRQGLKDARSPSPAHIVSNKVPVVQHPHHVHPLTPLITYSNEHFTPGNPPPHLPADVDPKTGIPRPPHPSDISPYYPLSPGTVGQIPHPLGWLVPQQGQPVYPITTGGFRHPYPTALTVNASMSSFLSGRFPPHMVPPHHSLHTTGIPHPAIVTPSVKQESSQSDIGSLNNSKHHQDAKKEEEKKKPHIKKPLNAFMLYMKEMRAKVVAECTLKESAAINQILGRRWHALSREEQAKYYELARKERQLHMQLYP…	Exon3 within a gap, protein sequence based on TSA

## Sheet: Others
Specie	Source	Assembly	Gene	Genomic region	Strand	Accesion number	Protein Sequence	Gene model modifications
Petromyzon marinus (sea lamprey)	NCBI	GCA_002833325.1	TCFa	Chr8: 10745853-10901273	Forward	116940279	MPQLAAATAGPEELGASDEMISYKDEGEQEEKANENADVEHDLDDLKSSLVHESESRGGSGSDAEGDGRPQTFDGRRLEDDGRHRGEGHLISSMYTGFPLLMLPDLGTPCLSQGALSPPYVHLGWRLCDVRPGYGSDRQESAALVRSPSYPACHRPPNKVPVVQSPHHVHPLTPLLAYSNEHFAPGTPSPHLADLDPKIGIPRPPHGPDLASYYSLPGQIPHPLCWQGQPLYPLSTAGFRPPYPTALTVSTPVSRFPSHLVPSHHGLHTTGIPHPAIVAPSLKPESSHSNSMYVVPWRVPQPSQHPQNWKAAEEKRDADKKPHIKKPLNAFMLYMKEMRAKVVAECTLKESAAINQILGRRWHALSREEQAKYYELARKERQLHMQLYPGWSARDNYGK…	none
Petromyzon marinus (sea lamprey)	NCBI	GCA_002833325.1	TCFb	Scaffold611: 83476-135421; Chr41: 698056-728650	Forward	116937819 ; 116950998	MPQLNGGGGDDLGANDEMISFKDEGEQEEKISETNSGESDLADLKSSLVNESETNQSSSSDSEAERPPQSRHAEPYRDKSRELLLEEAAKRQDGGGLFRGPPYPGYPFFMFPDLANPYLANGSLSPSARSYLPLKWPLFDMQAPLPGRKAGDDSRSPSPAYLISNKVPVVQSPHHVHPLAPILTYGGERFVPGTPPPIPTEVDPKTGLPRPSHTPELSPYYPLSPGAMGQIPHLGWQGQPLYPLAGGFRPPYPTALVNSSMSSFLSGRYPPHMVHPSHGLPPTGIPHPAIVTPPVKQEAHSGANGSEHQKQNSKKEAEEKKPHIKKPLNAFMLFMKEMRAKVIAECTLKESAAINQILGRRWHALSREEQAKYYELARKERQLHSQLYPGWSARDNYGK…	Fusion of gene models in diferent locations.
Petromyzon marinus (sea lamprey)	NCBI	GCA_002833325.1	TCFc_partial	Chr68: 1249454-1316409	Forward	116956914	AAFFKGLPYPGYPLFMFPDLAGPYLSNGSLSPSARTGNKMMQSLAHVHPLSPLLTYGAEFTPTSTPPPDGKTVTVRGGYGGGDLSQYHHHHHPLSPRPIAHPFGWVFNQQGQPLYPLGAAGFRHPYQTAIAINSISSPLGRYSPQLVPAAAAAAVTTPSTLANPRTAIVTAASRSCGDGQRDRDTGGGGCGDGGGGGGGCRPPQQQPPPHQRCHVKKPLNAFMLYMKETRGRVIAECTLKESAAINQILGRRWHALTREQQARYYELARKERQLHMQLYPGWSARDNYGKRKKRKRERQHGEIADINAPKKCRARYGLDQQNNWCGPCRRKKRCARYMGGGSGGGGGGGGRRAGASATDDGRPPGSDYDDEDDDDDEDEEEEEEEEEDEEEVAEEVEDA…	Exon1 and Exon2 missing in the genome sequence and gene model started at exon 7. Exon numbering: Exon3(1249454..1249561), Exon4(1284603..1284711), Exon5(1289961..1290056), Exon6(1290572..1290690), Exon7(1292039..1292194), Exon8(1297307..1297414), Exon9(1300117..1300165), Exon10(1311794..1311866), Exon11(1315809..1316148)
Entosphenus tridentatus (Pacific lamprey)	NCBI	GCA_014621495.2	TCFa	LG22: 8858237-9007831	Forward	none available (NA)	MPQLAAATAGPEELGASDEMISYKDEGEQEEKANENADVEHDLDDLKSSLVHESESRGGSGSDAEGDGRPQTFDGRRLEDDGRHRGEGHLISSMYTGFPLLMLPDLGTPCLSQGALSPPYVHLGWRLCDVRPGYGSGRQESAAPVRSPSYPACHRPPNKVPVVQSPHHVHPLTPLLAYSNEHFAPGTPSPHLADLDPKTGIPRPPHGPDLASYYSLPGQIPHPLCWQGQPLYPLSTAGFRPPYPTALTVSTPVSRFPSHLVPSHHGLHPTGIPHPAIVAPSLKPESSHSNSMYVVPWRVPQPSQHPQNWKAAEEKRDADKKPHIKKPLNAFMLYMKEMRAKVVAECTLKESAAINQILGRRWHALSREEQAKYYELARKERQLHMQLYPGWSARDNYGK…	Completely new gene model. Exon numbering: Exon1(8858237..8858431), Exon2(8861016..8861064), Exon3(8862030..8862142), Exon4(8920598..8920708), Exon5(8983785..8983914), Exon6(8985479..8985557), Exon7(8987637..8987723), Exon8(8991192..8991353), Exon9(8992684..8992840), Exon10(8993425..8993532), Exon11(8994592..8994694), Exon12(8998783..8998855), Exon13(9005544..9005550),Exon14(9007648..9007834)
Entosphenus tridentatus (Pacific lamprey)	NCBI	GCA_014621495.2	TCFb	LG43: 9088245-9253113	Reverse	none available (NA)	MPQLNGGGGDDLGANDEMISFKDEGEQEEKISETNSGESDLADLKSSLVNESETNQSSSSDSEAERPPQSRHAEPYRDKSRELLLEEAAKRQDGGGGAGGLFRGPPYPGYPFFMFPDLGNPYLANGSLSPSARSYLPLKWPLFDMQAPLPGRKAGDDSRSPSPAYLISNKVPVVQSPHHVHPLAPILTYGGERFVPGTPPPIPTEVDPKTGLPRPGHTPELSPYYPLSPGAMGQIPHLGWQGQPLYPLAGGFRPPYPTALVNSSMSSFLSGRYPPHMVHPSHGLPPTGIPHPAIVTPPVKQEAHSGANGSEHQKQNSKKEAEEKKPHIKKPLNAFMLFMKEMRAKVIAECTLKESAAINQILGRRWHALSREEQAKYYELARKERQLHSQLYPGWSARD…	Completely new gene model. Exon numbering: Exon1(9234257..9234445), Exon2(9233089..9233161), Exon3(9231737..9231876), Exon4(9183951..9184049), Exon5(9099601..9099730), Exon6(9093225..9093312), Exon7(9088637..9088717), Exon8(9085310..9085447), Exon9(9083136..9083292), Exon10(9082688..9082795), Exon11(9081806..9081863), Exon12(9078555..9078627), Exon13(9073710..9073796), Exon14(9069577..9070792)
Lethenteron reissneri (Far Eastern brook lamprey)	NCBI	GCA_015708825.1	TCFa	JADLOY010001301.1(Chr34): 5918933-6074152	Reverse	none available (NA)	MPQLAAATAGPEELGASDEMISYKDEGEQEEKANENADVEHDLDDLKSSLVHESESRGGSGSDAEGDGRPQTFDGRRLEDDGRHRGEGHLISSMYTGFPLLMLPDLGTPCLSQGALSPPYVHLGWRLCDVRPGYGSGRQESAAPVRSPSYPACHRPPNKVPVVQSPHHVHPLTPLLAYSNEHFAPGTPSPHLADLDPKTGIPRPPHGPDLASYYSLPGQIPHPLCWQGQPLYPLSTAGFRPPYPTALTVSTPVSRFPSHLVPSHHGLHPTGIPHPAIVAPSLKPESSHSNSMYVVPWRVPQPSQHPQNWKAAEEKRDADKKPHIKKPLNAFMLYMKEMRAKVVAECTLKESAAINQILGRRWHALSREEQAKYYELARKERQLHMQLYPGWSARDNYGK…	Completely new gene model. Exon numbering: Exon1(6073958..6074152), Exon2(6071254..6071302), Exon3(6070153..6070265), Exon4(6010654..6010764), Exon5(5945717..5945846), Exon6(5943754..5943832), Exon7(5941514..5941600), Exon8(5934821..5934982), Exon9(5933205..5933361), Exon10(5932531..5932638), Exon11(5931404..5931506), Exon12(5927976..5928048), Exon13(5923244..5923250), Exon14(5918930..5919116)
Lethenteron reissneri (Far Eastern brook lamprey)	NCBI	GCA_015708825.1	TCFb	CM027339.1(Chr47): 786324-953989	Forward	none available (NA)	MPQLNGGGGDDLGANDEMISFKDEGEQEEKISETNSGESDLADLKSSLVNESETNQSSSSDSEAERPPQSRHAEPYRDKSRELLLEEAAKRQDGGGGGAGLFRGPPYPGYPFFMFPDLGNPYLANGSLSPSARSYLPLKWPLFDMQAPLPGRKAGDDSRSPSPAYLIVSTRFPSLLLERVVPLLEFLAPLCPPVSGHAQHSNKVPVVQSPHHVHPLAPILTYGGERFVPGTPPPIPTEVDPKTGLPRPGHTPELSPYYPLSPGAMGQIPHLGWQGQPLYPLAGGFRPPYPTALVNSSMSSFLSGRYPPHMVHPSHGLPPTGIPHPAIVTPPVKQEAHSGANGSEHQKQNSKKEAEEKKPHIKKPLNAFMLFMKEMRAKVIAECTLKESAAINQILGRRW…	Completely new gene model. Exon numbering: Exon1(786324..786512), Exon2(787959..788031), Exon3(789191..789330), Exon4(837897..838094), Exon5(922588..922717), Exon6(929278..929365), Exon7(933899..933979), Exon8(937164..937301), Exon9(939304..939460), Exon10(939777..939884), Exon11(941810..941867), Exon12(945023..945095), Exon13(949895..949981), Exon14(952780..953992)
Lampetra planeri (brook lamprey)	NCBI	none available (NA)	TCFa_partial	none available (NA)	none available (NA)	none available (NA)	MPQLAAATAGPEELGASDEMISYKDEGEQEEKANENADVEHDLDDLKSSLVHESESRGGSGSDAEGDGRPQTFDGRRMEDDGRHRGEGHLISSMYTGFPLLMLPDLGTPCLSQGALSPPPNKVPVVQSPHHVHPLTPLLAYSNEHFAPGTPSPHLADLDPKTGIPRPPHGPDLASYYSLPGQIPHPLCWQGQPLYPLSTAGFRPPYPTALTVSTPVSRFPSHLVPSHHGLHPTGIPHPAIVAPSLKPESSHSNSMYVVPWRVPQPSQHPQNWKAAEEKRDADKKPHIKKPLNAFMLYMKEMRAKVVAECTLKESAAINQILGRRWHALSREEQAKYYELARKERQLHMQLCPGWSARDNYGKRKKRRREKQQVEVSGQPSTVALCSAQHVAHSMGNTTS…	none available (NA)
Lampetra planeri (brook lamprey)	NCBI	none available (NA)	TCFb	none available (NA)	none available (NA)	none available (NA)	MPQLNGGGGDDLGANDEMISFKDEGEQEEKISETNSGESDLADLKSSLVNESETNQSSSSDSEAERPPQSRHAEPYRDKSRELLLEEAAKRQDGGGGGAGLFRGPPYPGYPFFMFPDLGNPYLANGSLSPSARSYLPLKWPLFDMQAPLPGRKAGDDSRSPSPAYLISNKVPVVQSPHHVHPLAPILTYGGERFVPGTPPPIPTEVDPKTGLPRPGHTPELSPYYPLSPGAMGQIPHLGWQGQPLYPLAGGFRPPYPTALVNSSMSSFLSGRYPPHMVHPSHGLPPTGIPHPAIVTPPVKQEAHSGANGSEHQKQNSKKEAEEKKPHIKKPLNAFMLFMKEMRAKVIAECTLKESAAINQILGRRWHALSREEQAKYYELARKERQLHSQLYPGWSARD…	none available (NA)
Lampetra planeri (brook lamprey)	NCBI	none available (NA)	TCFc_partial	none available (NA)	none available (NA)	none available (NA)	AAFFKGLPYPGYPLFMFPDLAGPYLASGSLSPSTRTLLPMKFPLFDLGGGHGPMETHSESHSETHSPPPTMGNKVMMGGGGGSNGGNSPCHQLHRGRELGGSGGLARGQPPTQAPPQQQQQQQQPPTHQRCHVKKPLNAFMLYMKETRGRVIAECTLKESAAINQILGRRWHALTRDQQARYYELARKERQLHMQLHPGWSARDNYGKRKKRKRERQHGEIADINAPKKCRARYGLDQQNNWCGPCRRKKRCVRYMGGGGGGGGGGSSRGG	none available (NA)
Lampetra planeri (brook lamprey)	NCBI	none available (NA)	TCFd_partial	none available (NA)	none available (NA)	none available (NA)	ITTGGFRPPYPSALTVNTAMSRFPPHMVHHSHGLHTTGIPHPAIVTPSVKQEVTQSVASKSHDSSKRDGDKKPHIKKPLNAFMLYMKEMRAKVVAECTLKESAAINQILGRRWHALSREDQAKYYELARKERQLHMQLYPGWSARDNYGKKKKRKRDKQQGDASDDSNLAKKCRAMFGLEQQTMWC	none available (NA)
Eptatretus burgeri (inshore hagfish)	Ensembl; Squalomix	GCA_900186335.2	TCFa	FYBX02010685.1:574342-800187; scf_eptbu00004939(pltns_scaffold15747):5528-78617	Forward	Eptbu0036389.t1, Eptbu0034769.t1; ENSEBUG00000014650.1	MPQLPGSGPDDLGANDEMIAFKDEGEQEERPAGRAATERDLDDLKSSLVNESEEEPARQVPCSFPTCVSCERCSGGLPKGHIYSGYPFLVLPDLTAPYLSHSPLSPHTRTVSLQFLHVGKNRLHSNKLTLFSPSLQLLQSNKVPVVQPSHPMHPLTPLLAYGNEHFAHGAASPHLPDIDPKTGIPRPPQGHDLSPYYPLPGQLPHPLCWQGQPVYPLSSAGFRHPYPTALTVSTPVSRFSPHMMPAHHGLHPTGIPHPAIVTSGLKPEMAHINMKAMEEKKELDKKPHIKKPLNAFMLYMKEMRAKVVAECTLKESAAINQILGRRWHALSREEQAKYYELARKERQLHMQLYPGWSARDNYGKKKKRRREKQQVDVTELAAARRCRARFGLEQQSSWC…	Some predicted exon skipped, exon renumbering: Exon1(624879..625103), Exon2(649094..649139), Exon3(665564..665718), Exon4(818928..819042), Exon5(823403..823481), Exon6(852253..852339), Exon7(853356..853445), Exon8(857382..857481), Exon9(859361..859420), Exon10(861516..861623), Exon11(868476..868524), Exon12(869018..869090; nex annotation), Exon13(869684..869747), Exon14(872400..872406)
Eptatretus burgeri (inshore hagfish)	Ensembl; Squalomix	GCA_900186335.2	TCFb	FYBX02010020.1: 2071360-2610602	Forward	Eptbu0018430.t1, Eptbu0004365.t1; ENSEBUG00000000796, ENSEBUG00000010362	MPQPSGTAGSGSSGGDDLGATDEMIAFKDEGEQDKVNEENCAESDLADLKSSLVNESETNQSSSSDSEVERPRQAQLSAPFRNKAREPLDEGKRSDGGLFRAPPYAGYPFLMFPELASPYLTNGSLSPGARPYLPLKWPLFDVQTGGLPGRKAGDDSRSPSPAFLISNKVPVVQSPHHMHPLAPILAYGSERFVPGTPPPLPTELDLKTGLPRATHTPDITQYYPLSPGAMGQLPHLGWQGQPMYPLATGGFRASYPTLVNTSMPSFLSGRYPAHMVPHHHTLPPTGIPHPAIVTPPIKQEPSSVSNGTEAQKPLSVPKKETEEKKPHIKKPLNAFMLFMKEMRAKVIAECTLKESAAINQILGRKWHALSREEQAKYYELARKERQLHSQLYPGWSAR…	Fusion of gene models plus some predicted exon skipped, exon renumbering: Exon1(2071360..2071563), Exon2(2088491..2088561), Exon3(20899891..2090112), Exon4(2304965..2305066), Exon5(2424966..2425095), Exon6(2425801..2425888), Exon7(2435691..2435770), Exon8(within a gap), Exon9(2519264..2519371), Exon10(2549346..2549400), Exon11(2568789..25688621), Exon12(2609753..2609759; new annotation), Exon13(2…
Eptatretus burgeri (inshore hagfish)	Ensembl; Squalomix	GCA_900186335.2	TCFd_partial	FYBX02008033.1:624879-869745	Forward	Eptbu0034684.t1, Eptbu0034686.t1, Eptbu0034771.t1; ENSEBUG00000014479	MPQLRTGSAARGRAPAGRDDMLGAPDELMTFQDEGEGEGEGGGVRGSGLGPDGVGRELAEVKSSLVSETEVGEGEVKEVALWMLGEESLRRGSEGGDWRKNGDRGELRDKGSPRLPPHISPLPSTPYKPPPHPATPYPGYPLLLLPELPGNHFLGQSAAGRQSNKVPVVQAAGHLTPLLGYGAEFPPPGHAHLADVEAKAGLYCLRPPHAPDLPTYYPLTPGQLPHPLGWQGQSVYPISSGGFRPPYPPSLTVSSTVTRFPPHIVPHSHPLHATSIPHPAIVSNKEPMGKPNDMNKKDGEKKPHIKKPLNAFMLYMKEMRAKVRYLKVVAECTLKESAAINQILGRRWHALSREEQAKYYELARKERQLHMQLYPGWSARDNYGKKKKRKREKQQQDVA…	Some predicted exon skipped, exon renumbering: Exon1(624879..625103), Exon2(662880..662985; new annotation), Exon3(665564..665718), Exon4(818928..819042), Exon5(823403..823481), Exon6(852253..852339), Exon7(853356..853445), Exon8(857382..857481), Exon9(859361..859420), Exon10(861516..861623), Exon11(868476..868524), Exon12(869684..869747), Exon13(872400..872406)
Ciona robusta	NCBI	GCA_000224145.2	TCF	NC_020171.2: 117731-141920	Reverse	XP_009858806.1	MPQLNSDEAANDEPKTYNDERVGEEDERGWHENDELDNIKGDLVEEEDRDPHRRQSYDVPAKVNSRHRDSSHRSTDDLDRDLPSDIASSRPNFPYLQQDIGAAIALNQQSLLSSLPSSSQVPYNPYAYHHFLYGTPSPTDIDGKPGLPRHNDVPAMYPLPGQLGQIPNPLSPWGPTSPTPFICTASAMAGMLRYPYPFASQFTSTSGGMSAITPFPLVPPHVSGMHSTMIPHPAMALPGHLPNGHNQSKGGVDKKNFGPEPGSKKREKGDKPSRPYVKKPLNAFMLYMKEQRAKVVAECTLKESAAINQILGRKWHSLNREEQQKYYEMARKERQLHQQMFPGWSARDNYGKRKKRKKEKTQDCTAQNPKKCRAVFGLEQQQLWCAPCRRKKKCIRYQH…	none
Ciona intestinalis	NCBI	none available (NA)	TCF	none available (NA)	none available (NA)	MZ272052	MPQLNSDEAAHDEPKTYNDERVGEEDERGWHENDELDNIKGDLVEEEDRDPHRRQSYDVPAKVNSRHRDSSHRSTDDIDRDLSSEIASSRSNFPYLQQDIGAAIALNQQSLLSSLPSSSQVPYNPYAYHHFLYGTPSPTDIDGKPGIPRHNDAPAMYPLPGQLGQIPHPLSPWGPTSPTPFICTASAMAGMLRYPYPFASQSTSTSGGMSAITPFPLVPPHVSGMHPTMIPHPAMALPGHLPNGHNQSKGGVDKKNYGPEPGSKKREKGDKPSRPYVKKPLNAFMLYMKEQRAKVVAECTLKESAAINQILGRKWHSLNREEQQKYYEMARKERQLHQQMFPGWSARDNYGKRKKRKKEKTQDCTAQNPKKCRAVFGLEQQQLWCAPCRRKKKCIRYQH…	none, experimental data
Ciona savigny	NCBI; Aniseed	GCA_000149265.1; Ciona_savignyi_ENS81_Genome	TCF	CH002003.1: 311-33120; R77: 2752516-2787445	Reverse; Forward	AB057745.1	MPQLNSDEAANDEPKTYNDERVGEEERGWHENDELDNIKGDLVEEEDRDPHRRQSYDHPAKVSSRGHRDSAHRNNESLDRDLPNDISSSRTTFPYLQQDIGAALAQQSLLSNVGLPSSSQVPYNPYAYHHLLYGTPSPSDIDTKPGIPHGARDVPAMYALPGQLGQIPHPLTPWGPTSPTFMCTASAMAGMLRYPYPFGPQFSSASAMTGITPFPMVQPHPHVSGMHPTMIPHPAMALPGHLPNGHATSKSNPDKKNYGHEGGPKKREKGDKPSRPYVKKPLNAFMLYMKEQRAKVVAECTLKESAAINQILGRKWHSLNRDEQQKYYEMARKERQLHQQMFPGWSARDNYGKRKKRKKEKTQDCTAQNPKKCRAVFGLEQQQLWCAPCRRKKKCIRYQ…	partial gene model, Protein sequence based on TSA
Phallusia fumigata	NCBI	GCA_008931825.1	TCF	QXVZ01022157: 10791-36426	Reverse	CAB3266870.1; Phfumi.CG.MTP2014.S358.g01842	MPNQLNSDEAANDEPKTYNDEAVGEDEGWQESDELDNLKGDLVDEVDRDPRRPSYDSQVPYHPYVPYHPLLYGASSPSDLDGKSGMTRPPHGDVPSMYSLPGQLGQIPNPLAPPWSPGPLYPMCTASGVAGVFPYPYPFANLTSASGSINGVSPFPLVRPNPHASGMHPTVISHPGLQLSGPMTNGQGPGKSMSDKKNMNSDSTSKRREKEDKPGRPYVKKPLNAFMLYMKEQRAKVVAECTLKESAAINQILGRKWHSLNRDEQQKYYEMARKERQIHMQMFPGWSARDNYGKRKKRKKEKAQDCTAQNPKKCRAVFGLEQQQLWCAPCRRKKKCIRYQQDGDDSDLDDSDASPPQHHYQGSPDSSYSHPIPNQSNTFSSNEHSVMSQSSAVANSSGS…	none
Halocynthia roretzi	NCBI; Aniseed	GCA_013436055.1; Halocynthia_roretzi_MTP2014_Genome	TCF	QRAM01000005.1: 149543-201932; S5: 149545-201931	Reverse	NA; Harore.CG.MTP2014.S5.g13567	MPQLNSDEAATDEPTTYTTEECEEEQRWHNDADLNDIKGDLVEESDCDERPTNINKTHSHGEATSKDVLDRDSRDEIKGPGRTYLYPHDIGSIVSSLHPSNLFNGVPPNGKVPYPYSMPYHPLLYGASPSPDIDSKTGLPRSHHPDIPSMYSLPGQLGQIPHPLAPWHAPPLYPICTASTMASILRYPHHPFAAFTTSAAVAASSMPRFPMGAHPHNPGMHPTMIPHPALVSNGPLSNMGNVHPAHNKMDQDKPSGRHSKSEHSGHGHSKRDRPYVKKPLNAFMLYMKEQRAKVVAECTLKESAAINQILGRKWHSLSREEQQKYYELARKERQLHLQMYPGWSARDNYGKRKKRKKEKSQGECTAQNPKKCRAVFGLEQQQLWCAPCRRKKKCIRYQH…	none
Branchiostoma lanceolatum	NCBI	GCA_900088365.1	TCF	FLLO01000014.1: 3786612-3839443	Forward	NA; BL13538 (Ensembl, partial); JT855981.1(TSA), JT857561.1(TSA)	MPQLNGSGGDDLGASDETISFKDEGEQEEKSAENVSNDLSDIKSSLVNESESSQSGAVPSEGSKPPLQSYPREDSRRGDEGSKSESVPVVSRGPAYLTPGGVIVSNMGVYPHPNGSLAASATSNKVSVVHGPPHPGPLTQLMMYSNEHFAPGTPPHIGVPPNSIEVDPKTGIPRPRHPADLPPMYAIPPNQLPQLGPSYPKIEEYHSQALWQSQGVYPISAAGYRHPYPTAIAVNASNMPRYPVLQHPHHPGMPPTGIPHPAIVSPHGMNLKHDPSHMHQKQDQKKEPEKKKPHIKKPLNAFMLYMKEMRAKVVAECTLKESAAINQILGRRWHALPREEQAKYYELARKERQLHMQLYPGWSARDNYGKKKKRKRDKQQGDTSEVSNPKKCRARFGLD…	none
Branhiostoma floridae	NCBI	GCA_000003815.2	TCF	Chr3: 26712811-26762473	Forward	118412533; XP_035671325.1	MPQLNGSGGDDLGASDETISFKDEGEQEEKSAENVSNDLSDIKSSLVNESESSQSGAVPSEGSKPPLQSYPREDSRRGDEGSKAESVPVVSRGPAYLTPGGVIVSNMGVYPHPNGSLAASATSNKVSVVHGPPHPGPLTQLMMYSNEHFAPGTPPHIGVPPNSIEVDPKTGIPRPRHPADLPPMYAIPPNQLPQLGPSYPKIEEYHSQALWQSQGVYPISAAGYRHPYPTAIAVNATNMPREEPIGLRDEAGYFLLGRYPVLQHPHHPGMPPTGIPHPAIVSPHGMNLKHDPSQMHQKQDQKKEPEKKKPHIKKPLNAFMLYMKEMRAKVVAECTLKESAAINQILGRRWHALPREEQAKYYELARKERQLHMQLYPGWSARDNYVQGKKKKRKRDKQQ…	none
Branchiostoma belcheri	NCBI	GCA_001625305.1	TCF	NW_017804409.1: 808191-864839	Forward	109485396; XP_019644516.1	MPQLNGSGGDDLGASDETISFKDEGEQEEKSAENVSNDLSDIKSSLVNESESSQSGAVPSEGSKPPLQSYPREDSRRGDEGSKAESVPVVSRGPAYLTPGGVIVSNMGVYPHPNGSLAASATSNKVSVVHGPPHPGPLTQLMMYSNEHFAPGTPPHIGVPPNSIEVDPKTGIPRPRHPADLPPMYAIPPNQLPQLGPSYPKIEEYHSQALWQSQGVYPISAAGYRHPYPTAIAVNATNMPREEPVGLRDEAGYFLLGRYPVLQHPHHPGMPPTGIPHPAIVSPHGMNLKHDPSQMHQKQDQKKEPEKKKPHIKKPLNAFMLYMKEMRAKVVAECTLKESAAINQILGRRWHALPREEQAKYYELARKERQLHMQLYPGWSARDNYVQGKKKKRKRDKQQ…	none
Saccoglossus kowalevskii	NCBI	GCA_000003605.1	TCF	NW_003107110.1: 46023-123998	Reverse	100303556; NP_001158464.1	MPQQPSDGGDDLGANDEIIPFKDEGEQEEKSSESVSDSTDLNDIKSSLVNEGESSQSNSASEGNKQLVAGQNYGGSSKDRGSKKVPPAVEGSKTDTATKTPGFGSIPILHGDLHVPYPPNGSMVPSSM-KRFIDIAANFLRPADYLDHLEDQVQ-TNKVSVVHPAGHPNPLAQLTLMYNNDHFPPGTTPPPHLAPPGSPLELDPKTGMPRPRHPGEMPPIYPPLPGQMGQIHHPMEVYTQVQWRNYWDAKRFQQPGQPVYPMTTAAFRGAYPAALTVNTANMTRFGHSAIPHHPGMTITGIPHSAIVTTPGAKQDLQQQNNDREVPTICLISPYRQKSEKQKPQKTPHIKKPLNAFMLYMKEMRAKVVAECTLKESAAINQILGRRWHALTREEQAKYY…	none
Ptychodera flava	NCBI	GCA_001465055.1	TCF	LD346350.1: 654772-740142	Forward	GDGM01318905.1(TSA; coding sequence from 142 to 1722)	MPQQPSDGGDDLGANDEIIPFKDEGEQEEKSSESVSGSADQLNDIKSSLVNEGESSQSNTNSEGNKQLVPGQNYGGSSKDRGSKKVSSTVAGSKSNHHTTKAAGFGPIPLLHGDLHVPYPPNGSMVPSSMANKVSVVHPPGAHPNPLAQLTLMYNNDHFPHGTTPPPHLAPPGSPMELDPKASMPRPRHPGEMPPLYPPLPGQMGQLPHHMEVYTQVQWQPGSPVYPMTSAAFRGPYPTALTVNTANMPRFSHPGMPPHPGLSVTGIPHPAIVTPGAKQDLQQQSNDRQKGKKQQKPPHVKKPLNAFMLYMKEMRAKVVAECTLKESAAINQILGRRWHALSREEQAKYYELARKERQLHMQLYPGWSARDNYAIGGKKKKRKRDKAQGDNSGIVKIKH…	Completely new gene model. Exon numbering: Exon1(654771..654959), Exon2(655046..655130), Exon3(655338..655453), Exon4(723940..724096), Exon5(725293..725401), Exon6(727019..727225), Exon7(727764..727911), Exon8(730467..730671), Exon9(738610..738682), Exon10(739811..740141)
Strongylocentrotus purpuratus	NCBI	GCA_000002235.4	TCF	NW_022145595: 16447167..16569638	Forward	115921693, 373203; NP_999640.1, XP_030835490.1; GHFM01004461.1 (TSA)	MPQQHSRGGEDDGPPDETKTYHTEGEQEEKASENVVGPRDSFDHLNDVKSSLIDEGESVSQKGSSSQRNKRLSSGYGDHSKEDRHKKLHSVSDGSKLDHIARFTPYSSLAFIANAGYPNGSMVGGPGITPKCGVPNVFPSPLRLGEGQKMPVLHPGAYPPSLAQLMMYQQEHYSHSPGTPPPHVRGLEVDSKTGILRRSHSEISPYHPLSPSSLGTHPLEVYNMSWPGQPFYPLTSSALRSPYPPSLAVSPASMARLGPSPIGAGPIPVGSLPHSLMHPIGSSQQHDAQQQSNDRHQKEKEKKLAAQEAKNKQQHIKKPLNAFMLYMKEMRASVVKECTLKESAAINQILGRRWHALTREEQAKYYELARKERQLHMQLYPGWSARDNYAIHGKKKKKK…	Fusion of gene models, TSA based, exon renumbering: Exon1(16447167..16447367), Exon2(16447504..16447582), Exon3(16447937..16448037), Exon4(16518790..16518846; new annotation), Exon5(16556827..16556968), Exon6(16557755..16557851), Exon7(16561678..16561884), Exon8(16565188..16565362), Exon9(16566266..16566431), Exon10(16566990..16567065), Exon11(16567657..16568641)
Asterias rubens	NCBI	GCA_902459465.3	TCF	NW_022985720: 32734-117152(partial)	Forward	117306351, 117306352; XP_033646844.1, XP_033646846.1; GAUU01021408.1 (TSA), GHKZ01024076.1 (TSA)	MPQQPSRSGEDDGPPDETKTYHTEGEQEEKINENAVGVRESFDHLNDVKSSLVNEGESASSSTKPNTTSQRNKRLGPSEYVDSITSSKDARVKKLHGLPVGEGSKAEHFHDIARFAAYSNLAIIAGGYHPNGSMVPGSSGSKLSMVHPSGPYPPSLAHLMMYNQEHYPPGTPPPPHLAGTIEVDAKTGIPRPRHSSELPLYHPLSPGSLGSVPHHLEVYNMPWQGQPFYPLTSALRSPYPALINASGMSRLGHPGLPPHHHGMAVTGIPHPAIVTSGTRQQDTLQQSNDRQPPPKEEKTKTQQKRHPHIKKPLNAFMLYMKEKRASVVKECTLKESAAINQILGRRWHALSREEQAKYYELARKERQLHMQLYPSWTARDNYAVHGKKKKKKKDKNPGD…	Partial gene model from fusion of gene models, TSA based, exon renumbering: Exon1(32734..32943), Exon2(33061..33157), Exon3(40022..40131), Exon4(103189..103305), Exon5(105510..105615), Exon6(106548..106748), Exon7(107271..107439), Exon8(107847..108012),Exon9(117079..117151), Exon10(missing)
Apostichopus japonicus	NCBI	GCA_002754855.1	TCF	MRZV01000394: 354930-425013	Forward	PIK51010.1	MPQEPSRGGLDDAAEEEVKTFRTEGDGEERVIENGPASVQDSYGFANPDDLNDVKSSLVIEGDPTSLKGANSQRNKRLNGGETYEPPKDAHNKKIRTPNLHEGEKVDYPRFPPFTNIAFFPGNYHSNGAVLTGPGGSKVPMVHPMAPYPPSLAHLMYNSDRYPPGTPPPAHLPSSVEIDSKTGILRPRHSLDLPSYHPLSPSSLGQITPHLDVYPLSSQAFYSSIRSPYSTNLLVNPSGISRLAPSSLTNPSSFRGIPLSPQTSPASQHHDTQQQSNDREKNTDKKNEKKSPKVHIKKPLNAFMLYMKEMRASVVKECTLKESAAINQILGRRWHALSREEQAKYYELARKERQLHMQLYPGWSARDNYATACRRRKKRKDKNQGDASDPSTPKKCRAR…	none
